# Supplementary material for: NLRC5 overexpression in ovarian tumors remodels the tumor microenvironment and increases T-cell reactivity toward autologous tumor-associated antigens
Source: Front Immunol. 2024 Jan 3;14:1295208. doi: 10.3389/fimmu.2023.1295208 (PMC10791902; doi:10.3389/fimmu.2023.1295208)
Supplement: Supplementary file 2 [file Table_4.xlsx]

## Sheet: Table S4 FC NLRC5+ OC cells
Table S4. Average gene expression with two fold change in presence or absence of NLRC5 expression in OC cells
gene	p_val	avg_log2FC	pct.1	pct.2	p_val_adj	cluster	gene
NLRC5	0	-1.38014	0	1	0	low	NLRC5
NLRC5.1	0	1.38014	1	0	0	high	NLRC5
OASL.1	9.48e-68	0.521274	0.167	0.015	3.07e-63	high	OASL
PSMB9.1	1.64e-61	1.31329	0.591	0.184	5.3e-57	high	PSMB9
CXCL11.1	1.1e-51	0.672938	0.103	0.007	3.57e-47	high	CXCL11
B2M.1	7.25e-49	1.65927	0.975	0.895	2.35e-44	high	B2M
HLA-B.1	1.47e-48	1.59627	0.906	0.549	4.77e-44	high	HLA-B
HLA-C.1	3.42e-48	1.42294	0.931	0.64	1.11e-43	high	HLA-C
SAMD9L.1	8.17e-48	0.491275	0.271	0.049	2.65e-43	high	SAMD9L
IFIT3.1	6.45e-47	0.892229	0.33	0.071	2.09e-42	high	IFIT3
TAP1.1	8.41e-45	0.824261	0.483	0.15	2.73e-40	high	TAP1
AJ009632.2.1	9.9e-42	0.279666	0.118	0.012	3.21e-37	high	AJ009632.2
TCN1.1	2.82e-41	0.774316	0.108	0.01	9.16e-37	high	TCN1
MX1.1	7.6e-40	1.01162	0.438	0.132	2.46e-35	high	MX1
SAMD9.1	2.1e-39	0.709418	0.365	0.095	6.81e-35	high	SAMD9
OAS2.1	2.43e-39	0.647112	0.227	0.042	7.88e-35	high	OAS2
HLA-A.1	3.24e-38	1.45349	0.897	0.646	1.05e-33	high	HLA-A
SFTA2.1	1.47e-37	0.47252	0.108	0.011	4.77e-33	high	SFTA2
CXCL10.1	4.81e-36	1.15368	0.143	0.019	1.56e-31	high	CXCL10
OAS1.1	7.04e-36	0.935401	0.379	0.109	2.29e-31	high	OAS1
ETV7.1	1.01e-35	0.261782	0.143	0.019	3.26e-31	high	ETV7
RARRES3.1	9.07e-35	1.25895	0.64	0.309	2.94e-30	high	RARRES3
CMPK2.1	1.78e-34	0.424197	0.212	0.04	5.77e-30	high	CMPK2
OAS3.1	1.56e-30	0.73043	0.291	0.079	5.05e-26	high	OAS3
MT2A.1	3.27e-30	1.43906	0.872	0.612	1.06e-25	high	MT2A
STAT1.1	3.71e-30	0.823701	0.542	0.23	1.2e-25	high	STAT1
HLA-F.1	2.2e-29	0.386371	0.246	0.059	7.15e-25	high	HLA-F
CXCL17.1	2.25e-29	1.26442	0.315	0.091	7.31e-25	high	CXCL17
ISG15.1	2.71e-29	2.12037	0.675	0.356	8.81e-25	high	ISG15
GBP1.1	8.63e-29	0.816728	0.424	0.151	2.8e-24	high	GBP1
TAP2.1	9.07e-28	0.354983	0.286	0.078	2.94e-23	high	TAP2
PSMB8.1	1.94e-27	0.749852	0.621	0.312	6.3e-23	high	PSMB8
NACA.1	5.12e-27	-0.741448	0.941	0.97	1.66e-22	high	NACA
PDZK1IP1.1	7.57e-27	1.16275	0.463	0.191	2.46e-22	high	PDZK1IP1
UBE2L6.1	1.29e-26	0.773235	0.621	0.328	4.19e-22	high	UBE2L6
EEF1A1.1	1.31e-26	-0.865817	0.97	0.993	4.26e-22	high	EEF1A1
RNF213.1	1.51e-26	0.799542	0.611	0.292	4.89e-22	high	RNF213
APOL1.1	1.63e-26	0.578044	0.355	0.119	5.29e-22	high	APOL1
C19orf66.1	3.27e-26	0.470982	0.35	0.113	1.06e-21	high	C19orf66
IFIH1.1	3.85e-26	0.466246	0.246	0.065	1.25e-21	high	IFIH1
IFI44.1	5.09e-26	0.44774	0.325	0.1	1.65e-21	high	IFI44
TFPI2.1	8.65e-26	0.706617	0.345	0.113	2.81e-21	high	TFPI2
RPS3A.1	8.97e-26	-0.699492	0.956	0.982	2.91e-21	high	RPS3A
TRIM22.1	1.89e-25	0.286346	0.232	0.058	6.12e-21	high	TRIM22
SECTM1.1	2.56e-25	0.263951	0.197	0.044	8.3e-21	high	SECTM1
IFIT1.1	1.06e-24	0.991434	0.266	0.078	3.43e-20	high	IFIT1
GBP3.1	1.41e-24	0.423211	0.374	0.132	4.58e-20	high	GBP3
C3.1	8.14e-24	0.836891	0.567	0.268	2.64e-19	high	C3
ALDH1A3.1	1.1e-23	0.622922	0.163	0.034	3.56e-19	high	ALDH1A3
MMP7.1	1.22e-23	1.7046	0.419	0.163	3.96e-19	high	MMP7
IFIT2.1	3.71e-23	0.906786	0.197	0.049	1.2e-18	high	IFIT2
IFI44L.1	8.19e-23	0.674359	0.345	0.124	2.66e-18	high	IFI44L
BHLHE40.1	8.24e-23	0.688082	0.64	0.326	2.67e-18	high	BHLHE40
RPS23.1	2.16e-22	-0.773579	0.951	0.986	7.01e-18	high	RPS23
CD74.1	2.36e-22	0.911025	0.852	0.582	7.65e-18	high	CD74
C1S.1	3.49e-22	0.677306	0.305	0.104	1.13e-17	high	C1S
NAP1L1.1	3.76e-22	-0.932178	0.793	0.874	1.22e-17	high	NAP1L1
TNFSF10.1	1.24e-21	1.12648	0.498	0.241	4.02e-17	high	TNFSF10
RSAD2.1	1.72e-21	0.437248	0.138	0.028	5.57e-17	high	RSAD2
RPS25.1	2.22e-21	-0.669299	0.941	0.982	7.21e-17	high	RPS25
IFI35.1	1.07e-20	0.651497	0.315	0.115	3.47e-16	high	IFI35
TACSTD2.1	1.1e-20	0.858022	0.788	0.484	3.57e-16	high	TACSTD2
RPS24.1	1.84e-20	-0.664618	0.946	0.987	5.98e-16	high	RPS24
SP110.1	1.85e-20	0.473055	0.325	0.12	6.01e-16	high	SP110
IFI16.1	2.14e-20	0.632701	0.64	0.352	6.94e-16	high	IFI16
GBP4.1	4.1e-20	0.302318	0.177	0.044	1.33e-15	high	GBP4
NMI.1	4.37e-20	0.66621	0.478	0.223	1.42e-15	high	NMI
RPL5.1	5.05e-20	-0.623481	0.931	0.969	1.64e-15	high	RPL5
RPS13.1	5.31e-20	-0.612751	0.946	0.978	1.72e-15	high	RPS13
XAF1.1	6.98e-20	0.379105	0.271	0.088	2.26e-15	high	XAF1
IDO1.1	1.36e-19	0.279475	0.103	0.018	4.43e-15	high	IDO1
RTP4.1	1.64e-19	0.413579	0.335	0.126	5.31e-15	high	RTP4
ISG20.1	1.73e-19	0.770321	0.315	0.12	5.61e-15	high	ISG20
NNMT.1	2.61e-19	0.770278	0.478	0.221	8.45e-15	high	NNMT
AREG.1	2.69e-19	0.480912	0.3	0.104	8.72e-15	high	AREG
EPSTI1.1	2.72e-19	0.414577	0.182	0.048	8.83e-15	high	EPSTI1
HLA-DRB1.1	3.43e-19	0.94113	0.66	0.383	1.11e-14	high	HLA-DRB1
S100A9.1	3.51e-19	0.736735	0.222	0.065	1.14e-14	high	S100A9
HLA-DRA.1	4.21e-19	0.954181	0.709	0.422	1.37e-14	high	HLA-DRA
LY6E.1	6.34e-19	1.23494	0.823	0.663	2.06e-14	high	LY6E
RPS26.1	1.07e-18	-0.792389	0.931	0.953	3.48e-14	high	RPS26
SLC22A18AS.1	1.1e-18	0.348359	0.128	0.027	3.58e-14	high	SLC22A18AS
RARRES1.1	1.31e-18	0.76705	0.3	0.107	4.25e-14	high	RARRES1
RPS7.1	1.33e-18	-0.661366	0.951	0.981	4.3e-14	high	RPS7
RPL24.1	1.39e-18	-0.556564	0.975	0.985	4.52e-14	high	RPL24
RPS12.1	4.65e-18	-0.844737	0.961	0.987	1.51e-13	high	RPS12
RPL6.1	5e-18	-0.554881	0.951	0.983	1.62e-13	high	RPL6
PSME2.1	5.33e-18	0.615154	0.764	0.569	1.73e-13	high	PSME2
RPL31.1	5.68e-18	-0.495324	0.975	0.992	1.84e-13	high	RPL31
TYMP.1	5.71e-18	0.806615	0.365	0.151	1.85e-13	high	TYMP
PARP9.1	6.74e-18	0.451292	0.394	0.173	2.19e-13	high	PARP9
TRIM14.1	7.19e-18	0.256159	0.187	0.052	2.33e-13	high	TRIM14
TPT1.1	8.07e-18	-0.608376	0.995	0.992	2.62e-13	high	TPT1
EIF3E.1	1.07e-17	-0.741808	0.778	0.87	3.46e-13	high	EIF3E
ZC3HAV1.1	1.07e-17	0.535582	0.355	0.148	3.47e-13	high	ZC3HAV1
RPL23A.1	1.8e-17	-0.600418	0.936	0.98	5.84e-13	high	RPL23A
BTF3.1	1.88e-17	-0.52467	0.897	0.951	6.1e-13	high	BTF3
RPL18A.1	2.09e-17	-0.624655	0.99	0.994	6.78e-13	high	RPL18A
PFDN5.1	3.01e-17	-0.488003	0.926	0.956	9.76e-13	high	PFDN5
HLA-E.1	3.44e-17	0.786663	0.759	0.53	1.12e-12	high	HLA-E
GAS5.1	3.6e-17	-0.699769	0.852	0.905	1.17e-12	high	GAS5
HLA-DPA1.1	4.17e-17	0.603062	0.488	0.241	1.35e-12	high	HLA-DPA1
LRRC75A-AS1.1	4.47e-17	-0.797022	0.897	0.921	1.45e-12	high	LRRC75A-AS1
ST3GAL1.1	8.66e-17	0.291959	0.32	0.124	2.81e-12	high	ST3GAL1
RPL21.1	9.23e-17	-0.470224	0.985	0.989	2.99e-12	high	RPL21
C6orf48.1	1.04e-16	-0.787478	0.724	0.821	3.37e-12	high	C6orf48
NPM1.1	1.11e-16	-0.751698	0.911	0.944	3.61e-12	high	NPM1
RPL9.1	1.31e-16	-0.557765	0.956	0.981	4.25e-12	high	RPL9
RPL41.1	1.59e-16	-0.468695	0.985	0.998	5.16e-12	high	RPL41
APOL2.1	1.61e-16	0.435529	0.256	0.091	5.21e-12	high	APOL2
HELZ2.1	1.72e-16	0.39971	0.192	0.058	5.58e-12	high	HELZ2
HSP90AB1.1	1.75e-16	-0.722522	0.926	0.946	5.69e-12	high	HSP90AB1
GUK1.1	1.99e-16	0.515689	0.882	0.784	6.46e-12	high	GUK1
ATP5G2.1	2.86e-16	-0.500407	0.906	0.944	9.29e-12	high	ATP5G2
MYC.1	4.28e-16	0.674489	0.635	0.379	1.39e-11	high	MYC
SNCG.1	4.73e-16	0.776773	0.458	0.233	1.53e-11	high	SNCG
RPL23.1	5.77e-16	-0.788157	0.956	0.964	1.87e-11	high	RPL23
SLC15A3.1	7.46e-16	0.281234	0.153	0.04	2.42e-11	high	SLC15A3
CDKN2B.1	7.97e-16	0.255489	0.222	0.072	2.59e-11	high	CDKN2B
TAPBP.1	8.86e-16	0.631158	0.571	0.352	2.87e-11	high	TAPBP
SAT1.1	1.34e-15	0.661564	0.926	0.793	4.34e-11	high	SAT1
PMEPA1.1	1.44e-15	0.697146	0.488	0.249	4.67e-11	high	PMEPA1
MIR4435-2HG.1	1.56e-15	0.558985	0.438	0.221	5.07e-11	high	MIR4435-2HG
IRF7.1	1.83e-15	0.396782	0.365	0.165	5.93e-11	high	IRF7
ARPC1B.1	1.86e-15	0.648669	0.626	0.396	6.03e-11	high	ARPC1B
USP18.1	1.93e-15	0.471226	0.266	0.102	6.25e-11	high	USP18
PDIA3.1	2.05e-15	0.685035	0.764	0.621	6.66e-11	high	PDIA3
S100A6.1	2.81e-15	0.642174	0.99	0.933	9.12e-11	high	S100A6
DUSP5.1	3.33e-15	0.52562	0.409	0.197	1.08e-10	high	DUSP5
HNRNPA1.1	4.25e-15	-0.727187	0.911	0.938	1.38e-10	high	HNRNPA1
PARP14.1	4.27e-15	0.83183	0.473	0.258	1.38e-10	high	PARP14
TMSB4X.1	4.44e-15	0.650561	0.98	0.98	1.44e-10	high	TMSB4X
SAA1.1	4.57e-15	1.15739	0.217	0.073	1.48e-10	high	SAA1
RPSA.1	7.31e-15	-0.575324	0.961	0.966	2.37e-10	high	RPSA
COMMD6.1	9.98e-15	-0.614767	0.867	0.913	3.24e-10	high	COMMD6
LINC01133.1	1.11e-14	0.408654	0.305	0.126	3.6e-10	high	LINC01133
RPL34.1	1.15e-14	-0.499834	0.975	0.993	3.75e-10	high	RPL34
MUC1.1	1.24e-14	0.686184	0.65	0.432	4.03e-10	high	MUC1
RPL10A.1	1.45e-14	-0.516826	0.97	0.984	4.71e-10	high	RPL10A
LGALS3BP.1	1.76e-14	0.502589	0.714	0.487	5.69e-10	high	LGALS3BP
SERF2.1	1.92e-14	0.494271	0.961	0.976	6.22e-10	high	SERF2
PARP12.1	2.01e-14	0.259384	0.217	0.075	6.54e-10	high	PARP12
MT1E.1	2.09e-14	1.1394	0.567	0.343	6.79e-10	high	MT1E
RPS27A.1	2.57e-14	-0.414134	0.985	0.993	8.34e-10	high	RPS27A
VAMP8.1	2.58e-14	0.554449	0.882	0.716	8.36e-10	high	VAMP8
DDX58.1	2.7e-14	0.464789	0.217	0.077	8.75e-10	high	DDX58
SP100.1	2.79e-14	0.385757	0.438	0.221	9.06e-10	high	SP100
PITX1.1	3.01e-14	0.269125	0.167	0.05	9.77e-10	high	PITX1
LGALS9.1	3.55e-14	0.348725	0.271	0.11	1.15e-09	high	LGALS9
INPP4B.1	5.1e-14	0.360575	0.187	0.062	1.66e-09	high	INPP4B
RPS20.1	5.17e-14	-0.528885	0.946	0.978	1.68e-09	high	RPS20
PLSCR1.1	5.7e-14	0.578543	0.557	0.324	1.85e-09	high	PLSCR1
KRT16.1	6.47e-14	0.8646	0.153	0.045	2.1e-09	high	KRT16
NT5C3A.1	7.89e-14	0.674647	0.414	0.214	2.56e-09	high	NT5C3A
RPL14.1	1.14e-13	-0.387338	0.961	0.982	3.7e-09	high	RPL14
STEAP2.1	1.14e-13	0.525879	0.232	0.09	3.71e-09	high	STEAP2
PHLDA2.1	1.64e-13	0.847092	0.443	0.239	5.33e-09	high	PHLDA2
TPM4.1	1.67e-13	0.55811	0.768	0.588	5.4e-09	high	TPM4
RPS8.1	2.28e-13	-0.376945	0.961	0.987	7.4e-09	high	RPS8
RPS15A.1	2.41e-13	-0.525661	0.985	0.992	7.81e-09	high	RPS15A
PSME1.1	3.55e-13	0.469522	0.882	0.704	1.15e-08	high	PSME1
LCN2.1	3.98e-13	0.682892	0.522	0.286	1.29e-08	high	LCN2
RUNX1.1	4.05e-13	0.345977	0.409	0.206	1.31e-08	high	RUNX1
S100A16.1	4.36e-13	0.597433	0.616	0.41	1.41e-08	high	S100A16
FAM43A.1	5.61e-13	0.398627	0.232	0.087	1.82e-08	high	FAM43A
MX2.1	6.88e-13	0.411607	0.197	0.07	2.23e-08	high	MX2
S100A11.1	8.29e-13	0.607689	0.946	0.845	2.69e-08	high	S100A11
PDXK.1	1.02e-12	0.341191	0.557	0.328	3.3e-08	high	PDXK
C5orf56.1	1.02e-12	0.386078	0.3	0.131	3.3e-08	high	C5orf56
SP140L.1	1.2e-12	0.25484	0.256	0.103	3.89e-08	high	SP140L
FAM3B.1	1.23e-12	0.289837	0.335	0.152	4e-08	high	FAM3B
RACK1.1	1.25e-12	-0.481585	0.975	0.973	4.04e-08	high	RACK1
RPL13.1	1.38e-12	-0.518571	0.97	0.991	4.49e-08	high	RPL13
RPS14.1	1.56e-12	-0.419007	0.97	0.991	5.06e-08	high	RPS14
MSN.1	1.64e-12	0.469067	0.404	0.216	5.33e-08	high	MSN
EVA1C.1	2.16e-12	0.374598	0.335	0.162	7.01e-08	high	EVA1C
BTN3A2.1	2.18e-12	0.252046	0.217	0.083	7.07e-08	high	BTN3A2
RPS3.1	2.53e-12	-0.438815	0.956	0.984	8.21e-08	high	RPS3
ATP6V0B.1	3.05e-12	0.457567	0.798	0.633	9.9e-08	high	ATP6V0B
KLF6.1	3.35e-12	0.548952	0.897	0.752	1.09e-07	high	KLF6
HLA-DQB1.1	3.61e-12	0.44795	0.399	0.211	1.17e-07	high	HLA-DQB1
KRT15.1	5.6e-12	0.995894	0.207	0.079	1.82e-07	high	KRT15
NDUFB7.1	6.38e-12	0.477225	0.882	0.759	2.07e-07	high	NDUFB7
RPL7.1	6.86e-12	-0.46015	0.951	0.982	2.23e-07	high	RPL7
IFITM1.1	7.06e-12	1.22839	0.783	0.672	2.29e-07	high	IFITM1
GPX1.1	7.2e-12	0.40836	0.921	0.818	2.34e-07	high	GPX1
NEAT1.1	7.66e-12	0.558637	0.946	0.835	2.49e-07	high	NEAT1
TSTA3.1	8.22e-12	0.409415	0.576	0.372	2.67e-07	high	TSTA3
KLK7.1	1.03e-11	0.425898	0.404	0.209	3.34e-07	high	KLK7
TRIM26.1	1.13e-11	0.28026	0.251	0.104	3.66e-07	high	TRIM26
SLCO3A1.1	1.18e-11	0.340812	0.365	0.182	3.83e-07	high	SLCO3A1
LAP3.1	1.36e-11	0.500725	0.384	0.209	4.41e-07	high	LAP3
CLIC1.1	1.39e-11	0.440025	0.926	0.806	4.52e-07	high	CLIC1
STXBP2.1	1.6e-11	0.259776	0.335	0.156	5.2e-07	high	STXBP2
MT1G.1	1.83e-11	0.73354	0.325	0.151	5.95e-07	high	MT1G
CHMP4B.1	2.21e-11	0.451895	0.768	0.568	7.18e-07	high	CHMP4B
SPATS2L.1	2.36e-11	0.524528	0.704	0.486	7.64e-07	high	SPATS2L
PML.1	2.46e-11	0.289393	0.325	0.154	7.98e-07	high	PML
STEAP1.1	2.49e-11	0.265994	0.222	0.089	8.08e-07	high	STEAP1
NR4A2.1	2.77e-11	0.554241	0.433	0.236	8.97e-07	high	NR4A2
GBP2.1	3.26e-11	0.306511	0.177	0.064	1.06e-06	high	GBP2
GADD45A.1	3.56e-11	0.609046	0.621	0.435	1.16e-06	high	GADD45A
DHCR24.1	4.1e-11	0.367964	0.355	0.181	1.33e-06	high	DHCR24
C1R.1	4.4e-11	0.392379	0.32	0.156	1.43e-06	high	C1R
CIRBP.1	4.51e-11	-0.528648	0.665	0.775	1.46e-06	high	CIRBP
GSTK1.1	4.62e-11	0.353725	0.729	0.511	1.5e-06	high	GSTK1
SOD2.1	4.83e-11	0.561799	0.517	0.31	1.57e-06	high	SOD2
CYTOR.1	5.11e-11	0.521948	0.443	0.256	1.66e-06	high	CYTOR
CTSD.1	5.89e-11	0.463921	0.749	0.561	1.91e-06	high	CTSD
FOXQ1.1	6.74e-11	0.388814	0.251	0.108	2.19e-06	high	FOXQ1
HIST1H2BD.1	7.1e-11	0.332989	0.424	0.228	2.3e-06	high	HIST1H2BD
NDUFA1.1	7.31e-11	0.45448	0.931	0.831	2.37e-06	high	NDUFA1
CD47.1	7.93e-11	0.498269	0.808	0.646	2.57e-06	high	CD47
RIPK2.1	8.1e-11	0.341332	0.325	0.164	2.63e-06	high	RIPK2
PTMS.1	8.28e-11	-0.772099	0.655	0.782	2.69e-06	high	PTMS
NQO1.1	8.57e-11	0.398408	0.379	0.201	2.78e-06	high	NQO1
CDKN2A.1	1.04e-10	0.474162	0.601	0.369	3.36e-06	high	CDKN2A
VMP1.1	1.1e-10	0.694915	0.709	0.555	3.58e-06	high	VMP1
SYNGR2.1	1.26e-10	0.544757	0.567	0.398	4.08e-06	high	SYNGR2
GSDMD.1	1.26e-10	0.396989	0.473	0.287	4.1e-06	high	GSDMD
CEBPD.1	1.42e-10	0.585064	0.823	0.658	4.61e-06	high	CEBPD
IFI27.1	1.44e-10	0.932297	0.759	0.616	4.66e-06	high	IFI27
CLTB.1	1.45e-10	0.316114	0.655	0.429	4.71e-06	high	CLTB
HIST1H4H.1	1.49e-10	0.286526	0.202	0.08	4.85e-06	high	HIST1H4H
NAMPT.1	1.65e-10	0.416021	0.414	0.232	5.34e-06	high	NAMPT
C9orf3.1	1.7e-10	0.318685	0.458	0.265	5.53e-06	high	C9orf3
IFI6.1	1.8e-10	1.14063	0.537	0.371	5.83e-06	high	IFI6
TRPS1.1	2.02e-10	0.371137	0.36	0.188	6.57e-06	high	TRPS1
EIF3J.1	2.12e-10	0.451903	0.645	0.462	6.88e-06	high	EIF3J
ANXA2.1	2.14e-10	0.502227	0.877	0.721	6.96e-06	high	ANXA2
GIPC1.1	2.55e-10	0.405436	0.547	0.351	8.28e-06	high	GIPC1
HLA-DQA1.1	2.64e-10	0.293472	0.158	0.056	8.57e-06	high	HLA-DQA1
HTATIP2.1	3.02e-10	0.306864	0.365	0.192	9.81e-06	high	HTATIP2
SLC34A2.1	3.11e-10	0.411301	0.424	0.241	1.01e-05	high	SLC34A2
TRIB1.1	3.17e-10	0.382671	0.478	0.288	1.03e-05	high	TRIB1
LSM10.1	3.41e-10	0.310873	0.433	0.244	1.11e-05	high	LSM10
APOL6.1	3.58e-10	0.260353	0.207	0.084	1.16e-05	high	APOL6
ATP1A1.1	3.6e-10	0.379538	0.719	0.516	1.17e-05	high	ATP1A1
H2AFJ.1	3.89e-10	0.358199	0.665	0.456	1.26e-05	high	H2AFJ
CLPTM1L.1	4.01e-10	0.369398	0.369	0.202	1.3e-05	high	CLPTM1L
HYPK.1	4.15e-10	0.381141	0.773	0.628	1.35e-05	high	HYPK
PHF11.1	4.17e-10	0.285096	0.291	0.141	1.35e-05	high	PHF11
KLK5.1	4.23e-10	0.290265	0.266	0.12	1.37e-05	high	KLK5
DTX3L.1	4.63e-10	0.286932	0.251	0.115	1.5e-05	high	DTX3L
ISOC2.1	4.79e-10	0.425455	0.567	0.387	1.55e-05	high	ISOC2
RTF1.1	5.37e-10	0.399385	0.739	0.561	1.74e-05	high	RTF1
ASS1.1	5.57e-10	0.460203	0.562	0.382	1.81e-05	high	ASS1
ST14.1	5.77e-10	0.390653	0.438	0.258	1.87e-05	high	ST14
RPL35A.1	6.14e-10	-0.35255	0.975	0.993	1.99e-05	high	RPL35A
HLA-DMA.1	6.35e-10	0.417298	0.424	0.239	2.06e-05	high	HLA-DMA
RPS27.1	6.36e-10	-0.359275	0.985	0.995	2.06e-05	high	RPS27
PARP10.1	7.1e-10	0.312582	0.256	0.118	2.3e-05	high	PARP10
RPL10.1	7.6e-10	-0.283482	0.985	0.992	2.47e-05	high	RPL10
ADAR.1	8.02e-10	0.334891	0.438	0.255	2.6e-05	high	ADAR
IFITM3.1	8.1e-10	0.650881	0.911	0.867	2.63e-05	high	IFITM3
CD81.1	8.15e-10	0.479615	0.818	0.66	2.64e-05	high	CD81
RPL3.1	9.68e-10	-0.52607	0.98	0.982	3.14e-05	high	RPL3
RPL11.1	1.08e-09	-0.310471	0.99	0.992	3.5e-05	high	RPL11
CRELD2.1	1.18e-09	0.264384	0.32	0.165	3.82e-05	high	CRELD2
S100A14.1	1.23e-09	0.514792	0.468	0.289	3.99e-05	high	S100A14
TMEM238.1	1.27e-09	0.383954	0.502	0.329	4.11e-05	high	TMEM238
SERPINB1.1	1.29e-09	0.476936	0.463	0.276	4.17e-05	high	SERPINB1
MT1X.1	1.29e-09	0.657792	0.611	0.42	4.19e-05	high	MT1X
EPHA2.1	1.3e-09	0.481321	0.365	0.201	4.21e-05	high	EPHA2
SLC52A2.1	1.34e-09	0.271714	0.453	0.263	4.35e-05	high	SLC52A2
TRIM38.1	1.43e-09	0.285904	0.33	0.168	4.63e-05	high	TRIM38
HERC5.1	1.51e-09	0.545845	0.108	0.033	4.9e-05	high	HERC5
CAP1.1	1.74e-09	0.390314	0.562	0.371	5.63e-05	high	CAP1
ADIRF.1	1.79e-09	0.494538	0.542	0.346	5.82e-05	high	ADIRF
SPINT1.1	1.83e-09	0.387706	0.631	0.438	5.93e-05	high	SPINT1
RPL19.1	1.88e-09	-0.378019	0.956	0.986	6.11e-05	high	RPL19
HLA-DRB5.1	1.89e-09	0.436591	0.236	0.109	6.13e-05	high	HLA-DRB5
PSMB10.1	1.94e-09	0.355483	0.35	0.191	6.3e-05	high	PSMB10
COX7B.1	2.01e-09	0.330821	0.921	0.869	6.53e-05	high	COX7B
ANXA1.1	2.24e-09	0.369736	0.754	0.517	7.28e-05	high	ANXA1
PLAUR.1	2.35e-09	0.591736	0.345	0.181	7.61e-05	high	PLAUR
TCEA3.1	2.38e-09	0.260753	0.404	0.223	7.74e-05	high	TCEA3
RPS27L.1	2.69e-09	0.385262	0.828	0.707	8.73e-05	high	RPS27L
ATP5J2.1	2.71e-09	0.364932	0.936	0.851	8.79e-05	high	ATP5J2
RPS6.1	2.74e-09	-0.329031	0.985	0.993	8.89e-05	high	RPS6
HLA-DPB1.1	3.18e-09	0.386188	0.424	0.246	0.00010312	high	HLA-DPB1
AK2.1	3.27e-09	0.37023	0.601	0.419	0.000106095	high	AK2
BLVRB.1	3.39e-09	0.388881	0.542	0.358	0.000110052	high	BLVRB
EIF3F.1	3.43e-09	-0.491546	0.69	0.751	0.0001112	high	EIF3F
SGK1.1	3.51e-09	0.608161	0.256	0.124	0.000113868	high	SGK1
PCBP2.1	3.61e-09	-0.466151	0.7	0.791	0.000116963	high	PCBP2
SH3BGRL3.1	3.98e-09	0.672419	0.768	0.631	0.000129002	high	SH3BGRL3
FOSB.1	4.19e-09	0.417101	0.783	0.64	0.000135811	high	FOSB
ITPKC.1	4.29e-09	0.379945	0.36	0.198	0.000139118	high	ITPKC
MAGT1.1	4.29e-09	0.2589	0.34	0.18	0.000139158	high	MAGT1
WARS.1	4.31e-09	0.498922	0.241	0.115	0.000139776	high	WARS
DUSP1.1	4.34e-09	0.502682	0.837	0.692	0.000140948	high	DUSP1
RPL27A.1	4.44e-09	-0.324739	0.985	0.993	0.000143882	high	RPL27A
RPL29.1	4.61e-09	-0.356478	0.951	0.983	0.000149542	high	RPL29
IL32.1	5.28e-09	0.638232	0.281	0.14	0.00017126	high	IL32
RPL9P9.1	5.46e-09	-0.48949	0.419	0.577	0.000177062	high	RPL9P9
PDP1.1	6.62e-09	0.252489	0.197	0.082	0.000214667	high	PDP1
CHP1.1	6.94e-09	0.322182	0.409	0.241	0.000224978	high	CHP1
PPIC.1	7.12e-09	0.315657	0.424	0.256	0.000230843	high	PPIC
RPS9.1	7.43e-09	-0.343404	0.98	0.986	0.000241189	high	RPS9
CXCL16.1	7.66e-09	0.299244	0.369	0.206	0.000248443	high	CXCL16
SLPI.1	9.34e-09	0.964393	0.837	0.676	0.000302836	high	SLPI
RPL37A.1	9.61e-09	-0.307147	0.966	0.992	0.00031174	high	RPL37A
PHB2.1	9.78e-09	-0.571167	0.621	0.731	0.000317204	high	PHB2
SELENOS.1	1.03e-08	0.40555	0.695	0.531	0.000332716	high	SELENOS
ATF3.1	1.05e-08	0.52268	0.818	0.66	0.00034015	high	ATF3
NDUFA8.1	1.09e-08	0.338317	0.635	0.457	0.00035314	high	NDUFA8
COX6C.1	1.21e-08	0.330218	0.97	0.929	0.000392372	high	COX6C
C1orf122.1	1.39e-08	0.351067	0.557	0.37	0.000451084	high	C1orf122
ADGRG2.1	1.41e-08	0.30097	0.212	0.096	0.000458454	high	ADGRG2
EDN1.1	1.52e-08	0.43949	0.276	0.141	0.000494215	high	EDN1
BIRC3.1	1.62e-08	0.487831	0.355	0.198	0.00052667	high	BIRC3
ARHGDIB.1	1.63e-08	0.455103	0.212	0.096	0.000528651	high	ARHGDIB
ARRDC1.1	1.76e-08	0.281347	0.404	0.237	0.000571992	high	ARRDC1
NPTN.1	1.79e-08	0.279326	0.433	0.266	0.000581422	high	NPTN
ELF3.1	1.87e-08	0.473208	0.754	0.569	0.000607616	high	ELF3
C19orf24.1	1.9e-08	0.295468	0.463	0.292	0.000615991	high	C19orf24
TMBIM1.1	1.92e-08	0.307553	0.379	0.221	0.000622275	high	TMBIM1
COX6A1.1	2.16e-08	0.31245	0.941	0.919	0.000701754	high	COX6A1
DEFB1.1	2.17e-08	0.8503	0.409	0.252	0.000702906	high	DEFB1
NDUFB2.1	2.18e-08	0.316038	0.916	0.813	0.000706818	high	NDUFB2
THEM6.1	2.19e-08	0.271555	0.31	0.166	0.000709641	high	THEM6
LDHB.1	2.27e-08	-0.829415	0.724	0.774	0.000735575	high	LDHB
KLK10.1	2.3e-08	0.42267	0.35	0.2	0.000746517	high	KLK10
BST2.1	2.33e-08	0.653129	0.729	0.588	0.000757235	high	BST2
PYCARD.1	2.68e-08	0.344503	0.453	0.294	0.000869314	high	PYCARD
SNHG6.1	2.68e-08	-0.520058	0.808	0.861	0.00087078	high	SNHG6
CTSB.1	2.78e-08	0.382443	0.788	0.648	0.000901318	high	CTSB
AP001324.1.1	3.04e-08	-0.531283	0.384	0.544	0.000985251	high	AP001324.1
KLF4.1	3.48e-08	0.473364	0.453	0.269	0.00113045	high	KLF4
ACTN4.1	4.3e-08	0.34916	0.695	0.516	0.00139634	high	ACTN4
SERPING1.1	4.61e-08	0.430217	0.493	0.335	0.00149626	high	SERPING1
SMIM22.1	5.11e-08	0.28474	0.793	0.568	0.00165659	high	SMIM22
PLEC.1	5.18e-08	0.402524	0.424	0.253	0.00168164	high	PLEC
MAL2.1.1	5.19e-08	0.41673	0.65	0.496	0.00168338	high	MAL2.1
SNHG16.1	5.26e-08	-0.43425	0.576	0.712	0.00170787	high	SNHG16
NME4.1	5.27e-08	-0.819444	0.399	0.528	0.00171001	high	NME4
HSPA5.1	5.31e-08	0.32936	0.685	0.517	0.00172287	high	HSPA5
CMPK1.1	5.37e-08	0.395252	0.468	0.319	0.00174117	high	CMPK1
NENF.1	5.51e-08	0.32154	0.719	0.562	0.0017889	high	NENF
RPS5.1	5.62e-08	-0.3709	0.97	0.972	0.00182269	high	RPS5
FOSL2.1	5.84e-08	0.304174	0.502	0.321	0.00189325	high	FOSL2
RPS2.1	5.93e-08	-0.40301	0.995	0.991	0.00192459	high	RPS2
CAPG.1	6.02e-08	0.447307	0.448	0.28	0.00195362	high	CAPG
NUPR1.1	6.06e-08	0.592337	0.502	0.344	0.00196584	high	NUPR1
STK17B.1	6.26e-08	0.353829	0.276	0.142	0.00203114	high	STK17B
RBCK1.1	6.47e-08	0.463934	0.621	0.489	0.00209907	high	RBCK1
ZDHHC12.1	6.55e-08	0.297801	0.463	0.298	0.00212544	high	ZDHHC12
EFHD2.1	6.69e-08	0.291248	0.31	0.174	0.00217086	high	EFHD2
PTGES3.1	6.94e-08	-0.376412	0.798	0.846	0.00225123	high	PTGES3
RPL18.1	7.05e-08	-0.314861	0.946	0.981	0.00228582	high	RPL18
SUSD4.1	7.44e-08	0.262344	0.163	0.068	0.00241328	high	SUSD4
OPTN.1	7.58e-08	0.297615	0.424	0.267	0.00246003	high	OPTN
EMP2.1	7.75e-08	0.484802	0.581	0.428	0.00251477	high	EMP2
SUMO2.1	7.82e-08	-0.505212	0.882	0.931	0.00253655	high	SUMO2
ST6GAL1.1	7.95e-08	0.322525	0.325	0.182	0.00258006	high	ST6GAL1
RPL7A.1	8.04e-08	-0.456133	0.951	0.98	0.00260955	high	RPL7A
ARPC3.1	8.56e-08	0.307733	0.877	0.818	0.00277683	high	ARPC3
NOP10.1	9.31e-08	0.332437	0.773	0.681	0.00301938	high	NOP10
RPL4.1	9.44e-08	-0.36465	0.956	0.957	0.00306149	high	RPL4
RAP1A.1	9.6e-08	0.31016	0.438	0.277	0.0031137	high	RAP1A
CYHR1.1	9.64e-08	0.28056	0.601	0.406	0.0031262	high	CYHR1
RPL38.1	9.66e-08	-0.269677	0.956	0.986	0.00313242	high	RPL38
S100A10.1	9.8e-08	0.315579	0.887	0.758	0.00318025	high	S100A10
TMEM59.1	1.03e-07	0.267554	0.862	0.742	0.00335129	high	TMEM59
KRT7.1	1.07e-07	0.651747	0.562	0.413	0.00348668	high	KRT7
VPS28.1	1.1e-07	0.360029	0.788	0.664	0.00357059	high	VPS28
UBC.1	1.15e-07	0.309102	0.97	0.933	0.00371946	high	UBC
KRT19.1	1.21e-07	0.514383	0.823	0.723	0.0039187	high	KRT19
BAG1.1	1.23e-07	0.288544	0.67	0.468	0.0039916	high	BAG1
RNASE1.1	1.24e-07	0.447146	0.394	0.234	0.00400948	high	RNASE1
DUSP23.1	1.36e-07	0.372386	0.65	0.507	0.0044103	high	DUSP23
NDUFA13.1	1.46e-07	0.304552	0.921	0.889	0.00473959	high	NDUFA13
RNF19A.1	1.49e-07	0.379564	0.424	0.267	0.00484119	high	RNF19A
SCP2.1	1.5e-07	0.341354	0.68	0.521	0.00485824	high	SCP2
ZFP36L1.1	1.52e-07	0.47593	0.852	0.74	0.00494389	high	ZFP36L1
UBB.1	1.64e-07	0.411408	0.621	0.439	0.00530463	high	UBB
CYC1.1	1.73e-07	0.296954	0.773	0.644	0.00561696	high	CYC1
ANXA4.1	1.75e-07	0.301241	0.517	0.351	0.00569009	high	ANXA4
HSF1.1	1.79e-07	0.254636	0.532	0.355	0.00581466	high	HSF1
TM4SF1.1	2.23e-07	0.293415	0.813	0.688	0.00722568	high	TM4SF1
SQSTM1.1	2.28e-07	0.504129	0.695	0.533	0.00740932	high	SQSTM1
ARPC5.1	2.32e-07	0.375187	0.685	0.541	0.00754024	high	ARPC5
MOB1A.1	2.39e-07	0.378224	0.616	0.477	0.00775286	high	MOB1A
TXNIP.1	2.41e-07	0.411616	0.404	0.249	0.00780963	high	TXNIP
SFRP1.1	2.48e-07	-0.912464	0.01	0.133	0.00804783	high	SFRP1
ITGB4.1	2.59e-07	0.362956	0.345	0.197	0.00840737	high	ITGB4
LIPH.1	2.6e-07	0.29449	0.103	0.036	0.00844075	high	LIPH
DGCR6L.1	2.66e-07	0.251461	0.488	0.326	0.00862941	high	DGCR6L
RAP2B.1	2.81e-07	0.259355	0.345	0.196	0.00910612	high	RAP2B
LINC00665.1	3.11e-07	-0.470588	0.217	0.377	0.0100966	high	LINC00665
HES1.1	3.52e-07	0.458255	0.749	0.597	0.0114327	high	HES1
AC020916.1.1	3.67e-07	0.327207	0.498	0.32	0.0118987	high	AC020916.1
HDGF.1	3.8e-07	0.273945	0.729	0.568	0.0123275	high	HDGF
DNAJB1.1	3.88e-07	0.310628	0.64	0.478	0.012579	high	DNAJB1
PLA2G16.1	3.91e-07	0.32514	0.453	0.302	0.012684	high	PLA2G16
NECTIN2.1	4.15e-07	0.280482	0.581	0.407	0.0134581	high	NECTIN2
C9orf16.1	4.18e-07	0.363958	0.768	0.688	0.0135531	high	C9orf16
KLK8.1	4.24e-07	0.388588	0.69	0.531	0.0137555	high	KLK8
POLR2K.1	4.39e-07	0.346233	0.764	0.651	0.0142297	high	POLR2K
TIMM17A.1	4.42e-07	0.25657	0.473	0.314	0.0143486	high	TIMM17A
GRN.1	4.51e-07	0.515541	0.498	0.369	0.0146364	high	GRN
BEX3.1	4.55e-07	-0.377824	0.852	0.892	0.0147535	high	BEX3
MGP.1	4.78e-07	0.362168	0.236	0.123	0.0155217	high	MGP
CYBA.1	4.8e-07	0.453036	0.847	0.726	0.0155666	high	CYBA
CLDN7.1	4.89e-07	0.335532	0.65	0.485	0.0158711	high	CLDN7
CKLF.1	5.11e-07	0.527698	0.488	0.351	0.0165673	high	CKLF
HIST1H1C.1	5.3e-07	0.969191	0.537	0.377	0.0171883	high	HIST1H1C
PDCD6.1	5.53e-07	0.37038	0.734	0.624	0.0179353	high	PDCD6
LGMN.1	5.57e-07	0.297607	0.286	0.158	0.0180559	high	LGMN
LSR.1	5.77e-07	0.387678	0.616	0.483	0.0187134	high	LSR
FOLR1.1	5.98e-07	0.398579	0.547	0.379	0.0194014	high	FOLR1
ZFAS1.1	6.77e-07	-0.414711	0.877	0.888	0.0219669	high	ZFAS1
TECR.1	7.1e-07	0.26836	0.635	0.459	0.0230268	high	TECR
CHCHD10.1	7.11e-07	0.405665	0.704	0.596	0.0230563	high	CHCHD10
RABAC1.1	7.31e-07	0.305677	0.704	0.587	0.0237099	high	RABAC1
DDX3X.1	7.87e-07	0.261919	0.626	0.456	0.0255142	high	DDX3X
MGLL.1	8.13e-07	0.340898	0.31	0.179	0.0263629	high	MGLL
KRTAP2-3.1	8.35e-07	0.505081	0.138	0.057	0.0270772	high	KRTAP2-3
HMGA2.1	8.73e-07	-0.462693	0.074	0.208	0.028336	high	HMGA2
KRTCAP2.1	8.97e-07	0.284304	0.719	0.583	0.0290928	high	KRTCAP2
TUBA4A.1	9.1e-07	0.403999	0.246	0.132	0.0295115	high	TUBA4A
STRAP.1	1.01e-06	-0.503886	0.562	0.648	0.0326322	high	STRAP
MT-CO1.1	1.03e-06	0.301489	0.995	0.969	0.0335539	high	MT-CO1
JUND.1	1.07e-06	0.31281	0.867	0.711	0.0347561	high	JUND
SNRPF.1	1.07e-06	-0.399654	0.793	0.829	0.0348166	high	SNRPF
ARF6.1	1.1e-06	0.484764	0.719	0.587	0.0357435	high	ARF6
HSPB8.1	1.11e-06	0.265728	0.167	0.076	0.0360227	high	HSPB8
CBR1.1	1.12e-06	0.271785	0.429	0.286	0.0362279	high	CBR1
EPB41L4A-AS1.1	1.15e-06	-0.48232	0.419	0.558	0.0372055	high	EPB41L4A-AS1
COX5B.1	1.15e-06	0.308932	0.941	0.942	0.0374054	high	COX5B
TMEM230.1	1.17e-06	-0.43215	0.631	0.724	0.0378511	high	TMEM230
LMNA.1	1.2e-06	0.388637	0.778	0.631	0.0388983	high	LMNA
MT-ND1.1	1.42e-06	0.314034	0.995	0.957	0.046139	high	MT-ND1
C20orf24.1	1.53e-06	0.315898	0.704	0.572	0.0497547	high	C20orf24
SIAH2.1	1.57e-06	0.254295	0.429	0.275	0.0508263	high	SIAH2
RAB34.1	1.58e-06	-0.367144	0.33	0.477	0.0514071	high	RAB34
AUP1.1	1.6e-06	0.275015	0.67	0.512	0.0519536	high	AUP1
MT1F.1	1.66e-06	0.58937	0.517	0.355	0.0539044	high	MT1F
PABPC4.1	1.74e-06	0.296405	0.502	0.351	0.0564863	high	PABPC4
FAM60A.1	1.81e-06	-0.453586	0.379	0.536	0.0587129	high	FAM60A
CFLAR.1	1.93e-06	0.255296	0.468	0.315	0.0627685	high	CFLAR
RPS17.1	2e-06	-0.326993	0.99	0.989	0.0648131	high	RPS17
SSU72.1	2.04e-06	0.267252	0.709	0.596	0.0661823	high	SSU72
UGCG.1	2.05e-06	0.251288	0.365	0.225	0.0664625	high	UGCG
CD151.1	2.09e-06	0.25735	0.695	0.542	0.0677411	high	CD151
LY6K.1	2.11e-06	0.25575	0.241	0.13	0.0686046	high	LY6K
MIR222HG.1	2.17e-06	0.273418	0.271	0.156	0.0703383	high	MIR222HG
COX17.1	2.25e-06	0.250059	0.813	0.661	0.0730227	high	COX17
TPD52.1	2.29e-06	0.272848	0.517	0.361	0.0741443	high	TPD52
C6orf62.1	2.34e-06	0.290693	0.448	0.309	0.0758097	high	C6orf62
RPS29.1	2.35e-06	-0.283182	0.961	0.984	0.0760873	high	RPS29
MRPL41.1	2.53e-06	0.319794	0.714	0.596	0.0821518	high	MRPL41
LGALS1.1	2.54e-06	0.606157	0.576	0.43	0.0822739	high	LGALS1
RPL26.1	2.6e-06	-0.338772	0.985	0.981	0.0843859	high	RPL26
LINC00116.1	2.63e-06	0.261679	0.562	0.395	0.0853221	high	LINC00116
JTB.1	2.68e-06	0.318007	0.842	0.739	0.0869818	high	JTB
NAPRT.1	2.77e-06	0.560889	0.365	0.234	0.0898885	high	NAPRT
SUB1.1	2.95e-06	0.286038	0.946	0.896	0.0955832	high	SUB1
EIF1B.1	3.16e-06	-0.413773	0.576	0.692	0.102581	high	EIF1B
AGPAT2.1	3.19e-06	0.278866	0.571	0.403	0.103483	high	AGPAT2
MT-CO2.1	3.26e-06	0.266241	1	0.968	0.10567	high	MT-CO2
PFN1.1	3.38e-06	0.424676	0.921	0.892	0.109534	high	PFN1
DSCR8.1	3.71e-06	-0.324861	0.059	0.185	0.120365	high	DSCR8
UBALD2.1	3.83e-06	0.266463	0.433	0.294	0.124175	high	UBALD2
TPM1.1	3.92e-06	0.650868	0.66	0.555	0.12726	high	TPM1
RHOF.1	3.98e-06	0.258424	0.256	0.146	0.129123	high	RHOF
ZIC2.1	4.06e-06	-0.417222	0.03	0.143	0.131865	high	ZIC2
ARPC5L.1	4.21e-06	0.290906	0.596	0.476	0.136483	high	ARPC5L
HES4.1	4.25e-06	0.593903	0.414	0.276	0.137933	high	HES4
MARCKSL1.1	4.26e-06	-0.461704	0.645	0.724	0.13814	high	MARCKSL1
CEBPB.1	4.39e-06	0.318325	0.852	0.716	0.142535	high	CEBPB
ARGLU1.1	4.49e-06	-0.463733	0.69	0.751	0.145729	high	ARGLU1
KRTCAP3.1	4.53e-06	0.264402	0.517	0.365	0.146984	high	KRTCAP3
HIGD1A.1	4.65e-06	0.317517	0.631	0.479	0.150894	high	HIGD1A
FAM84B.1	4.85e-06	0.270945	0.365	0.227	0.157354	high	FAM84B
TMED9.1	4.95e-06	0.250506	0.744	0.643	0.160576	high	TMED9
PPIB.1	5.47e-06	0.467064	0.882	0.825	0.177308	high	PPIB
NBL1.1	5.81e-06	0.259586	0.32	0.194	0.188385	high	NBL1
CCT3.1	6.02e-06	-0.396684	0.557	0.641	0.195333	high	CCT3
CCNB1IP1.1	6.07e-06	-0.394517	0.271	0.406	0.196898	high	CCNB1IP1
GRINA.1	6.18e-06	0.288634	0.453	0.321	0.200444	high	GRINA
CLDN4.1	6.21e-06	0.38993	0.892	0.792	0.201301	high	CLDN4
RPL22.1	6.32e-06	-0.28986	0.916	0.948	0.20488	high	RPL22
KLK6.1	6.78e-06	0.324022	0.443	0.297	0.220018	high	KLK6
MARCKS.1	6.8e-06	-0.33671	0.256	0.408	0.220583	high	MARCKS
BACE2.1	6.93e-06	0.323677	0.493	0.356	0.224826	high	BACE2
HNRNPDL.1	7.14e-06	-0.363734	0.823	0.828	0.231562	high	HNRNPDL
NDUFS8.1	7.4e-06	0.270361	0.823	0.687	0.240112	high	NDUFS8
ZFP36.1	7.49e-06	0.361457	0.852	0.707	0.243005	high	ZFP36
IQGAP1.1	7.99e-06	0.267942	0.522	0.379	0.259093	high	IQGAP1
MRPL51.1	8.23e-06	-0.531712	0.837	0.844	0.266932	high	MRPL51
NREP.1	8.99e-06	-0.590306	0.202	0.326	0.291656	high	NREP
UQCR11.1	9.27e-06	0.297787	0.842	0.742	0.300816	high	UQCR11
TAGLN2.1	9.28e-06	0.367056	0.778	0.674	0.301114	high	TAGLN2
IFITM2.1	9.35e-06	0.411701	0.759	0.611	0.30339	high	IFITM2
CALR.1	9.99e-06	0.26377	0.862	0.781	0.324079	high	CALR
STAT3.1	1e-05	0.26685	0.429	0.295	0.324503	high	STAT3
DLK1.1	1.01e-05	-0.829293	0.015	0.112	0.326646	high	DLK1
CLTC.1	1.04e-05	0.259358	0.453	0.311	0.338136	high	CLTC
PSMB2.1	1.05e-05	0.360583	0.675	0.574	0.340507	high	PSMB2
HIST2H2BE.1	1.05e-05	0.265678	0.315	0.195	0.34062	high	HIST2H2BE
BNIP3L.1	1.09e-05	-0.380697	0.36	0.488	0.35485	high	BNIP3L
HDAC2.1	1.1e-05	-0.432614	0.404	0.508	0.355517	high	HDAC2
YBX1.1	1.11e-05	0.284787	0.921	0.904	0.361138	high	YBX1
UQCRH.1	1.12e-05	0.283541	0.892	0.89	0.362143	high	UQCRH
GGCT.1	1.15e-05	0.855995	0.576	0.476	0.37288	high	GGCT
FBXW5.1	1.19e-05	0.28594	0.379	0.244	0.385558	high	FBXW5
TMEM97.1	1.23e-05	-0.408266	0.108	0.227	0.397584	high	TMEM97
CCND3.1	1.26e-05	0.271364	0.315	0.202	0.408737	high	CCND3
PET100.1	1.27e-05	0.324939	0.714	0.595	0.412969	high	PET100
ECHS1.1	1.27e-05	0.331497	0.616	0.498	0.413605	high	ECHS1
PCSK1N.1	1.33e-05	-0.559654	0.207	0.339	0.430852	high	PCSK1N
STOM.1	1.36e-05	0.270253	0.236	0.13	0.440447	high	STOM
OSTC.1	1.41e-05	-0.419427	0.65	0.693	0.456833	high	OSTC
APOE.1	1.47e-05	-0.722203	0.123	0.244	0.477948	high	APOE
NDUFB9.1	1.49e-05	0.264086	0.862	0.834	0.482184	high	NDUFB9
TNFAIP3.1	1.55e-05	0.45028	0.276	0.162	0.503701	high	TNFAIP3
AC022431.1.1	1.67e-05	-0.351366	0.438	0.535	0.542957	high	AC022431.1
SERINC2.1	1.67e-05	0.282203	0.31	0.19	0.543084	high	SERINC2
SLC38A2.1	1.76e-05	0.286269	0.581	0.436	0.571993	high	SLC38A2
HIST1H2AC.1	1.81e-05	0.333762	0.493	0.369	0.585657	high	HIST1H2AC
SNHG5.1	1.89e-05	-0.315308	0.734	0.762	0.613309	high	SNHG5
RPL7P9.1	2.11e-05	-0.314676	0.488	0.597	0.685589	high	RPL7P9
EIF3D.1	2.15e-05	-0.325148	0.473	0.554	0.697678	high	EIF3D
SDF2L1.1	2.19e-05	0.251404	0.478	0.337	0.709575	high	SDF2L1
POLR2I.1	2.26e-05	-0.542228	0.744	0.791	0.733726	high	POLR2I
NET1.1	2.28e-05	0.253125	0.463	0.321	0.740424	high	NET1
STX4.1	2.41e-05	0.477621	0.266	0.154	0.783197	high	STX4
ZNF22.1	2.44e-05	-0.463303	0.34	0.442	0.792389	high	ZNF22
LYRM4.1	2.45e-05	-0.342456	0.325	0.445	0.79581	high	LYRM4
PSMA2.1	2.54e-05	0.297789	0.64	0.533	0.823873	high	PSMA2
CSRNP1.1	2.54e-05	0.340936	0.498	0.361	0.825019	high	CSRNP1
GAS6.1	2.59e-05	0.257203	0.586	0.438	0.839649	high	GAS6
EIF4B.1	2.77e-05	-0.400849	0.586	0.647	0.897402	high	EIF4B
FHL2.1	2.8e-05	0.315958	0.399	0.275	0.908732	high	FHL2
RPN1.1	2.82e-05	0.259319	0.571	0.431	0.915437	high	RPN1
REXO2.1	3.09e-05	0.266076	0.616	0.482	1	high	REXO2
NDUFA6.1	3.12e-05	0.348768	0.571	0.474	1	high	NDUFA6
SLC9A3R1.1	3.34e-05	0.300248	0.414	0.288	1	high	SLC9A3R1
INSIG1.1	3.35e-05	0.450916	0.192	0.104	1	high	INSIG1
PLA2G12A.1	3.37e-05	-0.35888	0.202	0.335	1	high	PLA2G12A
MRPL4.1	3.52e-05	0.278012	0.483	0.364	1	high	MRPL4
AC016739.1.1	3.53e-05	-0.480156	0.34	0.436	1	high	AC016739.1
PCOLCE.1	3.81e-05	-0.402273	0.074	0.18	1	high	PCOLCE
IDH2.1	3.93e-05	0.327437	0.675	0.534	1	high	IDH2
ATP5G1.1	4.37e-05	0.273576	0.764	0.696	1	high	ATP5G1
RPS23P8.1	4.4e-05	-0.342224	0.251	0.37	1	high	RPS23P8
COX20.1	4.43e-05	0.351448	0.606	0.494	1	high	COX20
CCND2.1	4.52e-05	-0.303968	0.103	0.226	1	high	CCND2
RCN2.1	4.64e-05	-0.459846	0.709	0.764	1	high	RCN2
RPL27.1	4.64e-05	-0.297609	0.951	0.968	1	high	RPL27
FAM129B.1	4.75e-05	0.307682	0.296	0.185	1	high	FAM129B
BCAP31.1	4.83e-05	0.250823	0.695	0.57	1	high	BCAP31
EIF3L.1	4.88e-05	-0.379353	0.522	0.605	1	high	EIF3L
GALNT8.1	5.25e-05	-0.306723	0.049	0.145	1	high	GALNT8
JOSD2.1	5.33e-05	0.26064	0.33	0.219	1	high	JOSD2
YWHAZ.1	5.42e-05	0.297389	0.847	0.762	1	high	YWHAZ
RNF181.1	5.63e-05	0.290698	0.665	0.592	1	high	RNF181
TAF1D.1	5.76e-05	-0.365802	0.522	0.602	1	high	TAF1D
ACTB.1	5.91e-05	0.450706	0.98	0.971	1	high	ACTB
HSPB1.1	6.15e-05	0.446136	0.911	0.905	1	high	HSPB1
PCLAF.1	6.3e-05	0.395986	0.266	0.162	1	high	PCLAF
IRF1.1	6.46e-05	0.296704	0.621	0.46	1	high	IRF1
CHD6.1	6.63e-05	-0.306731	0.232	0.359	1	high	CHD6
MZT2B.1	6.92e-05	0.259179	0.892	0.81	1	high	MZT2B
PIM3.1	7.26e-05	0.262774	0.512	0.37	1	high	PIM3
NDUFS6.1	7.29e-05	0.337097	0.813	0.75	1	high	NDUFS6
RHEB.1	7.41e-05	0.286457	0.768	0.72	1	high	RHEB
MSLN.1	7.91e-05	0.459342	0.631	0.51	1	high	MSLN
MEIS2.1	7.94e-05	-0.439076	0.123	0.227	1	high	MEIS2
S100A2.1	8.02e-05	0.253036	0.355	0.241	1	high	S100A2
AHR.1	8.05e-05	0.270477	0.207	0.12	1	high	AHR
PLPP5.1	8.38e-05	0.264321	0.36	0.249	1	high	PLPP5
EIF3H.1	8.87e-05	-0.296203	0.778	0.811	1	high	EIF3H
NR2F1.1	9.08e-05	-0.316328	0.059	0.156	1	high	NR2F1
RPL3P4.1	9.15e-05	-0.360641	0.532	0.598	1	high	RPL3P4
MGST1.1	9.27e-05	0.485186	0.379	0.281	1	high	MGST1
CENPW.1	9.3e-05	0.357866	0.429	0.308	1	high	CENPW
CAPZA1.1	9.36e-05	0.269101	0.527	0.402	1	high	CAPZA1
SLC25A3.1	9.75e-05	-0.330853	0.828	0.852	1	high	SLC25A3
ARPC4.1	0.000100768	0.265081	0.507	0.374	1	high	ARPC4
MYH9.1	0.000110242	0.262883	0.409	0.287	1	high	MYH9
NEDD9.1	0.000110774	0.324094	0.315	0.206	1	high	NEDD9
TMSB10.1	0.000111687	0.299206	0.97	0.99	1	high	TMSB10
RPL18AP3.1	0.000112012	-0.478209	0.522	0.586	1	high	RPL18AP3
CHCHD7.1	0.00011329	0.298873	0.512	0.395	1	high	CHCHD7
CLDN1.1	0.000115195	0.254686	0.222	0.132	1	high	CLDN1
LGALS3.1	0.000118639	0.252664	0.764	0.615	1	high	LGALS3
IGFBP2.1	0.000121117	-0.349906	0.675	0.747	1	high	IGFBP2
EMP1.1	0.000122198	0.49875	0.468	0.345	1	high	EMP1
TIMP1.1	0.000125233	0.481929	0.744	0.615	1	high	TIMP1
SNHG25.1	0.000126287	0.355107	0.32	0.221	1	high	SNHG25
COX5A.1	0.000128025	0.279128	0.808	0.789	1	high	COX5A
YPEL5.1	0.00013088	0.265895	0.517	0.392	1	high	YPEL5
PMAIP1.1	0.00013395	0.337176	0.424	0.292	1	high	PMAIP1
GPC3.1	0.000135844	-0.302048	0.03	0.114	1	high	GPC3
SNRPD1.1	0.000136675	-0.395987	0.631	0.701	1	high	SNRPD1
C8orf4.1	0.000141064	0.331001	0.291	0.195	1	high	C8orf4
RAMP2.1	0.000144034	-0.26729	0.044	0.135	1	high	RAMP2
MFGE8.1	0.000144104	0.400643	0.399	0.286	1	high	MFGE8
SLC9A3R2.1	0.000149449	0.290683	0.537	0.411	1	high	SLC9A3R2
IGFBP5.1	0.000151625	-0.732433	0.182	0.286	1	high	IGFBP5
CBX1.1	0.000158159	-0.483161	0.369	0.446	1	high	CBX1
TUBA1A.1	0.000159828	-0.265102	0.355	0.5	1	high	TUBA1A
RHOBTB3.1	0.000162126	-0.276639	0.064	0.158	1	high	RHOBTB3
WSB1.1	0.000164598	-0.32122	0.409	0.534	1	high	WSB1
TUBB2B.1	0.000164623	-0.414999	0.064	0.158	1	high	TUBB2B
TRAPPC3.1	0.000192966	0.260889	0.567	0.44	1	high	TRAPPC3
NAA10.1	0.000193373	0.262338	0.576	0.454	1	high	NAA10
XRCC5.1	0.000194767	-0.343439	0.517	0.591	1	high	XRCC5
TSPO.1	0.000197497	0.254065	0.714	0.598	1	high	TSPO
EEF1B2.1	0.000199994	-0.295494	0.862	0.888	1	high	EEF1B2
CXCL1.1	0.000200946	0.306028	0.143	0.074	1	high	CXCL1
ING4.1	0.000221768	-0.279304	0.241	0.357	1	high	ING4
C12orf75.1	0.000222826	0.355421	0.389	0.283	1	high	C12orf75
FAM229B.1	0.000226299	-0.283746	0.158	0.274	1	high	FAM229B
PKM.1	0.000233094	0.28789	0.847	0.831	1	high	PKM
TMEM98.1	0.0002459	-0.384499	0.3	0.39	1	high	TMEM98
LSM6.1	0.000256026	-0.325716	0.369	0.454	1	high	LSM6
EIF2A.1	0.000271488	-0.281209	0.246	0.348	1	high	EIF2A
PSIP1.1	0.000272547	-0.288936	0.34	0.453	1	high	PSIP1
CKB.1	0.000274589	-0.492585	0.517	0.6	1	high	CKB
CORO1A.1	0.000278682	0.486099	0.108	0.052	1	high	CORO1A
SNRPG.1	0.000278779	0.250187	0.892	0.845	1	high	SNRPG
ZC3H12A.1	0.000295918	0.286508	0.374	0.261	1	high	ZC3H12A
DUT.1	0.000305263	0.404898	0.66	0.613	1	high	DUT
ZFP36L2.1	0.0003139	0.405037	0.749	0.639	1	high	ZFP36L2
NDUFA4L2.1	0.000319071	-0.398564	0.054	0.145	1	high	NDUFA4L2
MEST.1	0.00032798	-0.371504	0.335	0.436	1	high	MEST
CPE.1	0.000354721	-0.293494	0.153	0.255	1	high	CPE
PPDPF.1	0.000359066	0.370441	0.892	0.896	1	high	PPDPF
PLK2.1	0.000362914	0.380933	0.399	0.29	1	high	PLK2
POLR1D.1	0.00036659	-0.345701	0.631	0.694	1	high	POLR1D
HSP90AA1.1	0.000369779	-0.379165	0.946	0.954	1	high	HSP90AA1
SHISA5.1	0.000377137	0.250865	0.453	0.343	1	high	SHISA5
C15orf48.1	0.000401382	0.488109	0.133	0.07	1	high	C15orf48
KRT17.1	0.000436603	0.696218	0.453	0.372	1	high	KRT17
KRT14.1	0.00044581	0.281774	0.172	0.098	1	high	KRT14
IMPDH2.1	0.000451878	-0.273114	0.483	0.566	1	high	IMPDH2
MUC16.1	0.0004831	0.283978	0.458	0.345	1	high	MUC16
ENAH.1	0.000542196	-0.309645	0.246	0.347	1	high	ENAH
NOP53.1	0.000564129	-0.284072	0.734	0.799	1	high	NOP53
RHOB.1	0.00056682	0.353805	0.695	0.593	1	high	RHOB
ST13.1	0.000593286	-0.257709	0.645	0.724	1	high	ST13
EPHB2.1	0.000600443	0.305651	0.217	0.132	1	high	EPHB2
TANK.1	0.000601565	0.379536	0.394	0.309	1	high	TANK
PKIG.1	0.000618611	-0.269324	0.192	0.295	1	high	PKIG
SNHG8.1	0.000628665	-0.414875	0.571	0.624	1	high	SNHG8
FXR1.1	0.000631895	-0.361314	0.468	0.53	1	high	FXR1
LTA4H.1	0.000635818	-0.297758	0.281	0.366	1	high	LTA4H
RASGEF1B.1	0.00064482	0.287415	0.177	0.105	1	high	RASGEF1B
FTH1.1	0.000682766	0.274469	0.995	0.995	1	high	FTH1
EIF2AK2.1	0.00071062	0.335868	0.424	0.319	1	high	EIF2AK2
CCT4.1	0.000736753	-0.304506	0.512	0.591	1	high	CCT4
METAP2.1	0.000748406	-0.270566	0.552	0.602	1	high	METAP2
PRKDC.1	0.000763266	-0.306537	0.261	0.361	1	high	PRKDC
SPAG16.1	0.00081378	-0.311903	0.315	0.404	1	high	SPAG16
SF3B5.1	0.000825308	-0.280292	0.581	0.651	1	high	SF3B5
PSAP.1	0.000934846	0.374167	0.719	0.598	1	high	PSAP
IRS2.1	0.000997708	0.275441	0.365	0.264	1	high	IRS2
KRT23.1	0.00100113	0.356943	0.365	0.261	1	high	KRT23
NCL.1	0.00100872	-0.281893	0.764	0.813	1	high	NCL
TMEM219.1	0.00101198	0.302924	0.67	0.603	1	high	TMEM219
TFF3.1	0.00102472	-0.593752	0.084	0.174	1	high	TFF3
ZNF331.1	0.00107294	0.29965	0.187	0.113	1	high	ZNF331
TBCB.1	0.00115036	-0.492662	0.631	0.664	1	high	TBCB
HP.1	0.00117269	0.639418	0.153	0.088	1	high	HP
KIF5B.1	0.00119355	-0.414274	0.601	0.622	1	high	KIF5B
H19.1	0.00121925	0.606296	0.399	0.313	1	high	H19
MYADM.1	0.00129201	0.340714	0.473	0.354	1	high	MYADM
FLNA.1	0.00136694	0.28039	0.394	0.292	1	high	FLNA
AC084033.3.1	0.00140981	-0.256643	0.153	0.246	1	high	AC084033.3
DYNC2H1.1	0.00141218	-0.251439	0.079	0.162	1	high	DYNC2H1
MT-CO3.1	0.00146894	0.261859	1	0.962	1	high	MT-CO3
ZC3H13.1	0.00155886	-0.31264	0.315	0.404	1	high	ZC3H13
NUCKS1.1	0.00157465	-0.350149	0.783	0.806	1	high	NUCKS1
MFAP2.1	0.00163867	-0.304599	0.202	0.296	1	high	MFAP2
AC034236.1.1	0.00181671	-0.270622	0.394	0.465	1	high	AC034236.1
SMARCB1.1	0.00183841	-0.288453	0.32	0.398	1	high	SMARCB1
MYDGF.1	0.00187749	0.27941	0.581	0.488	1	high	MYDGF
PSENEN.1	0.00199214	-0.318889	0.567	0.651	1	high	PSENEN
CYP1B1.1	0.00204471	-0.409798	0.069	0.143	1	high	CYP1B1
PAGE2.1	0.00214754	-0.651048	0.094	0.173	1	high	PAGE2
MEIS1.1	0.00215497	-0.313201	0.34	0.42	1	high	MEIS1
GAPDH.1	0.00219421	-0.332127	0.98	0.992	1	high	GAPDH
YWHAH.1	0.00221527	0.301637	0.507	0.431	1	high	YWHAH
NR2F2.1	0.00224992	-0.744741	0.335	0.388	1	high	NR2F2
ERP29.1	0.00234417	0.265665	0.793	0.687	1	high	ERP29
NCOA7.1	0.00236026	0.266453	0.36	0.259	1	high	NCOA7
ZFP14.1	0.00239431	-0.250116	0.113	0.191	1	high	ZFP14
FN1.1	0.0024097	0.275612	0.118	0.065	1	high	FN1
ESD.1	0.0024218	-0.295128	0.493	0.561	1	high	ESD
UBE2E3.1	0.00242331	-0.300802	0.552	0.603	1	high	UBE2E3
CCT2.1	0.0024406	-0.299418	0.463	0.52	1	high	CCT2
WDR86-AS1.1	0.00245684	-0.315783	0.064	0.139	1	high	WDR86-AS1
LAPTM4B.1	0.00249376	0.27885	0.685	0.597	1	high	LAPTM4B
ETFB.1	0.00277218	0.264533	0.517	0.44	1	high	ETFB
CD44.1	0.00277648	0.350883	0.108	0.059	1	high	CD44
CRABP2.1	0.00281094	0.666567	0.69	0.657	1	high	CRABP2
IGF2BP2.1	0.00290408	-0.36949	0.438	0.506	1	high	IGF2BP2
PHACTR2.1	0.0029848	-0.308472	0.128	0.204	1	high	PHACTR2
MLF1.1	0.00307216	-0.326455	0.325	0.414	1	high	MLF1
KCNQ1OT1.1	0.00329929	-0.383267	0.522	0.593	1	high	KCNQ1OT1
PTTG1IP.1	0.00357108	0.294556	0.616	0.543	1	high	PTTG1IP
C12orf57.1	0.00381432	-0.61366	0.788	0.784	1	high	C12orf57
MT1M.1	0.00410382	0.286328	0.108	0.062	1	high	MT1M
CDK4.1	0.00426275	-0.279379	0.414	0.477	1	high	CDK4
TMC5.1	0.00431403	0.264587	0.177	0.113	1	high	TMC5
SNHG1.1	0.00442361	-0.32514	0.286	0.358	1	high	SNHG1
PNISR.1	0.00460117	-0.264636	0.704	0.712	1	high	PNISR
CXADR.1	0.00471419	-0.296276	0.458	0.528	1	high	CXADR
LUC7L3.1	0.00472607	-0.339806	0.709	0.735	1	high	LUC7L3
FKBP4.1	0.00477539	-0.360279	0.517	0.557	1	high	FKBP4
P4HA1.1	0.00496235	-0.324374	0.271	0.338	1	high	P4HA1
HILPDA.1	0.00501012	-0.437141	0.187	0.255	1	high	HILPDA
LSM14A.1	0.00510715	-0.424857	0.498	0.53	1	high	LSM14A
FAM215B.1	0.0059012	-0.279305	0.143	0.21	1	high	FAM215B
AKR1B1.1	0.00600166	-0.262464	0.172	0.252	1	high	AKR1B1
EEF2.1	0.00633682	-0.361115	0.828	0.849	1	high	EEF2
CITED2.1	0.0067886	0.385005	0.369	0.288	1	high	CITED2
MECOM.1	0.00682874	-0.379067	0.276	0.351	1	high	MECOM
ODC1.1	0.00714351	-0.378046	0.483	0.542	1	high	ODC1
TSC22D1.1	0.00728075	0.438273	0.749	0.705	1	high	TSC22D1
CD99.1	0.0083726	0.308669	0.571	0.482	1	high	CD99
GABPB1-AS1.1	0.00926779	-0.264093	0.399	0.486	1	high	GABPB1-AS1
AL355338.1.1	0.00949965	-0.27027	0.143	0.203	1	high	AL355338.1
KRAS.1	0.0097919	-0.398094	0.433	0.47	1	high	KRAS
OASL	9.48e-68	-0.521274	0.015	0.167	3.07e-63	low	OASL
PSMB9	1.64e-61	-1.31329	0.184	0.591	5.3e-57	low	PSMB9
CXCL11	1.1e-51	-0.672938	0.007	0.103	3.57e-47	low	CXCL11
B2M	7.25e-49	-1.65927	0.895	0.975	2.35e-44	low	B2M
HLA-B	1.47e-48	-1.59627	0.549	0.906	4.77e-44	low	HLA-B
HLA-C	3.42e-48	-1.42294	0.64	0.931	1.11e-43	low	HLA-C
SAMD9L	8.17e-48	-0.491275	0.049	0.271	2.65e-43	low	SAMD9L
IFIT3	6.45e-47	-0.892229	0.071	0.33	2.09e-42	low	IFIT3
TAP1	8.41e-45	-0.824261	0.15	0.483	2.73e-40	low	TAP1
AJ009632.2	9.9e-42	-0.279666	0.012	0.118	3.21e-37	low	AJ009632.2
TCN1	2.82e-41	-0.774316	0.01	0.108	9.16e-37	low	TCN1
MX1	7.6e-40	-1.01162	0.132	0.438	2.46e-35	low	MX1
SAMD9	2.1e-39	-0.709418	0.095	0.365	6.81e-35	low	SAMD9
OAS2	2.43e-39	-0.647112	0.042	0.227	7.88e-35	low	OAS2
HLA-A	3.24e-38	-1.45349	0.646	0.897	1.05e-33	low	HLA-A
SFTA2	1.47e-37	-0.47252	0.011	0.108	4.77e-33	low	SFTA2
CXCL10	4.81e-36	-1.15368	0.019	0.143	1.56e-31	low	CXCL10
OAS1	7.04e-36	-0.935401	0.109	0.379	2.29e-31	low	OAS1
ETV7	1.01e-35	-0.261782	0.019	0.143	3.26e-31	low	ETV7
RARRES3	9.07e-35	-1.25895	0.309	0.64	2.94e-30	low	RARRES3
CMPK2	1.78e-34	-0.424197	0.04	0.212	5.77e-30	low	CMPK2
OAS3	1.56e-30	-0.73043	0.079	0.291	5.05e-26	low	OAS3
MT2A	3.27e-30	-1.43906	0.612	0.872	1.06e-25	low	MT2A
STAT1	3.71e-30	-0.823701	0.23	0.542	1.2e-25	low	STAT1
HLA-F	2.2e-29	-0.386371	0.059	0.246	7.15e-25	low	HLA-F
CXCL17	2.25e-29	-1.26442	0.091	0.315	7.31e-25	low	CXCL17
ISG15	2.71e-29	-2.12037	0.356	0.675	8.81e-25	low	ISG15
GBP1	8.63e-29	-0.816728	0.151	0.424	2.8e-24	low	GBP1
TAP2	9.07e-28	-0.354983	0.078	0.286	2.94e-23	low	TAP2
PSMB8	1.94e-27	-0.749852	0.312	0.621	6.3e-23	low	PSMB8
NACA	5.12e-27	0.741448	0.97	0.941	1.66e-22	low	NACA
PDZK1IP1	7.57e-27	-1.16275	0.191	0.463	2.46e-22	low	PDZK1IP1
UBE2L6	1.29e-26	-0.773235	0.328	0.621	4.19e-22	low	UBE2L6
EEF1A1	1.31e-26	0.865817	0.993	0.97	4.26e-22	low	EEF1A1
RNF213	1.51e-26	-0.799542	0.292	0.611	4.89e-22	low	RNF213
APOL1	1.63e-26	-0.578044	0.119	0.355	5.29e-22	low	APOL1
C19orf66	3.27e-26	-0.470982	0.113	0.35	1.06e-21	low	C19orf66
IFIH1	3.85e-26	-0.466246	0.065	0.246	1.25e-21	low	IFIH1
IFI44	5.09e-26	-0.44774	0.1	0.325	1.65e-21	low	IFI44
TFPI2	8.65e-26	-0.706617	0.113	0.345	2.81e-21	low	TFPI2
RPS3A	8.97e-26	0.699492	0.982	0.956	2.91e-21	low	RPS3A
TRIM22	1.89e-25	-0.286346	0.058	0.232	6.12e-21	low	TRIM22
SECTM1	2.56e-25	-0.263951	0.044	0.197	8.3e-21	low	SECTM1
IFIT1	1.06e-24	-0.991434	0.078	0.266	3.43e-20	low	IFIT1
GBP3	1.41e-24	-0.423211	0.132	0.374	4.58e-20	low	GBP3
C3	8.14e-24	-0.836891	0.268	0.567	2.64e-19	low	C3
ALDH1A3	1.1e-23	-0.622922	0.034	0.163	3.56e-19	low	ALDH1A3
MMP7	1.22e-23	-1.7046	0.163	0.419	3.96e-19	low	MMP7
IFIT2	3.71e-23	-0.906786	0.049	0.197	1.2e-18	low	IFIT2
IFI44L	8.19e-23	-0.674359	0.124	0.345	2.66e-18	low	IFI44L
BHLHE40	8.24e-23	-0.688082	0.326	0.64	2.67e-18	low	BHLHE40
RPS23	2.16e-22	0.773579	0.986	0.951	7.01e-18	low	RPS23
CD74	2.36e-22	-0.911025	0.582	0.852	7.65e-18	low	CD74
C1S	3.49e-22	-0.677306	0.104	0.305	1.13e-17	low	C1S
NAP1L1	3.76e-22	0.932178	0.874	0.793	1.22e-17	low	NAP1L1
TNFSF10	1.24e-21	-1.12648	0.241	0.498	4.02e-17	low	TNFSF10
RSAD2	1.72e-21	-0.437248	0.028	0.138	5.57e-17	low	RSAD2
RPS25	2.22e-21	0.669299	0.982	0.941	7.21e-17	low	RPS25
IFI35	1.07e-20	-0.651497	0.115	0.315	3.47e-16	low	IFI35
TACSTD2	1.1e-20	-0.858022	0.484	0.788	3.57e-16	low	TACSTD2
RPS24	1.84e-20	0.664618	0.987	0.946	5.98e-16	low	RPS24
SP110	1.85e-20	-0.473055	0.12	0.325	6.01e-16	low	SP110
IFI16	2.14e-20	-0.632701	0.352	0.64	6.94e-16	low	IFI16
GBP4	4.1e-20	-0.302318	0.044	0.177	1.33e-15	low	GBP4
NMI	4.37e-20	-0.66621	0.223	0.478	1.42e-15	low	NMI
RPL5	5.05e-20	0.623481	0.969	0.931	1.64e-15	low	RPL5
RPS13	5.31e-20	0.612751	0.978	0.946	1.72e-15	low	RPS13
XAF1	6.98e-20	-0.379105	0.088	0.271	2.26e-15	low	XAF1
IDO1	1.36e-19	-0.279475	0.018	0.103	4.43e-15	low	IDO1
RTP4	1.64e-19	-0.413579	0.126	0.335	5.31e-15	low	RTP4
ISG20	1.73e-19	-0.770321	0.12	0.315	5.61e-15	low	ISG20
NNMT	2.61e-19	-0.770278	0.221	0.478	8.45e-15	low	NNMT
AREG	2.69e-19	-0.480912	0.104	0.3	8.72e-15	low	AREG
EPSTI1	2.72e-19	-0.414577	0.048	0.182	8.83e-15	low	EPSTI1
HLA-DRB1	3.43e-19	-0.94113	0.383	0.66	1.11e-14	low	HLA-DRB1
S100A9	3.51e-19	-0.736735	0.065	0.222	1.14e-14	low	S100A9
HLA-DRA	4.21e-19	-0.954181	0.422	0.709	1.37e-14	low	HLA-DRA
LY6E	6.34e-19	-1.23494	0.663	0.823	2.06e-14	low	LY6E
RPS26	1.07e-18	0.792389	0.953	0.931	3.48e-14	low	RPS26
SLC22A18AS	1.1e-18	-0.348359	0.027	0.128	3.58e-14	low	SLC22A18AS
RARRES1	1.31e-18	-0.76705	0.107	0.3	4.25e-14	low	RARRES1
RPS7	1.33e-18	0.661366	0.981	0.951	4.3e-14	low	RPS7
RPL24	1.39e-18	0.556564	0.985	0.975	4.52e-14	low	RPL24
RPS12	4.65e-18	0.844737	0.987	0.961	1.51e-13	low	RPS12
RPL6	5e-18	0.554881	0.983	0.951	1.62e-13	low	RPL6
PSME2	5.33e-18	-0.615154	0.569	0.764	1.73e-13	low	PSME2
RPL31	5.68e-18	0.495324	0.992	0.975	1.84e-13	low	RPL31
TYMP	5.71e-18	-0.806615	0.151	0.365	1.85e-13	low	TYMP
PARP9	6.74e-18	-0.451292	0.173	0.394	2.19e-13	low	PARP9
TRIM14	7.19e-18	-0.256159	0.052	0.187	2.33e-13	low	TRIM14
TPT1	8.07e-18	0.608376	0.992	0.995	2.62e-13	low	TPT1
EIF3E	1.07e-17	0.741808	0.87	0.778	3.46e-13	low	EIF3E
ZC3HAV1	1.07e-17	-0.535582	0.148	0.355	3.47e-13	low	ZC3HAV1
RPL23A	1.8e-17	0.600418	0.98	0.936	5.84e-13	low	RPL23A
BTF3	1.88e-17	0.52467	0.951	0.897	6.1e-13	low	BTF3
RPL18A	2.09e-17	0.624655	0.994	0.99	6.78e-13	low	RPL18A
PFDN5	3.01e-17	0.488003	0.956	0.926	9.76e-13	low	PFDN5
HLA-E	3.44e-17	-0.786663	0.53	0.759	1.12e-12	low	HLA-E
GAS5	3.6e-17	0.699769	0.905	0.852	1.17e-12	low	GAS5
HLA-DPA1	4.17e-17	-0.603062	0.241	0.488	1.35e-12	low	HLA-DPA1
LRRC75A-AS1	4.47e-17	0.797022	0.921	0.897	1.45e-12	low	LRRC75A-AS1
ST3GAL1	8.66e-17	-0.291959	0.124	0.32	2.81e-12	low	ST3GAL1
RPL21	9.23e-17	0.470224	0.989	0.985	2.99e-12	low	RPL21
C6orf48	1.04e-16	0.787478	0.821	0.724	3.37e-12	low	C6orf48
NPM1	1.11e-16	0.751698	0.944	0.911	3.61e-12	low	NPM1
RPL9	1.31e-16	0.557765	0.981	0.956	4.25e-12	low	RPL9
RPL41	1.59e-16	0.468695	0.998	0.985	5.16e-12	low	RPL41
APOL2	1.61e-16	-0.435529	0.091	0.256	5.21e-12	low	APOL2
HELZ2	1.72e-16	-0.39971	0.058	0.192	5.58e-12	low	HELZ2
HSP90AB1	1.75e-16	0.722522	0.946	0.926	5.69e-12	low	HSP90AB1
GUK1	1.99e-16	-0.515689	0.784	0.882	6.46e-12	low	GUK1
ATP5G2	2.86e-16	0.500407	0.944	0.906	9.29e-12	low	ATP5G2
MYC	4.28e-16	-0.674489	0.379	0.635	1.39e-11	low	MYC
SNCG	4.73e-16	-0.776773	0.233	0.458	1.53e-11	low	SNCG
RPL23	5.77e-16	0.788157	0.964	0.956	1.87e-11	low	RPL23
SLC15A3	7.46e-16	-0.281234	0.04	0.153	2.42e-11	low	SLC15A3
CDKN2B	7.97e-16	-0.255489	0.072	0.222	2.59e-11	low	CDKN2B
TAPBP	8.86e-16	-0.631158	0.352	0.571	2.87e-11	low	TAPBP
SAT1	1.34e-15	-0.661564	0.793	0.926	4.34e-11	low	SAT1
PMEPA1	1.44e-15	-0.697146	0.249	0.488	4.67e-11	low	PMEPA1
MIR4435-2HG	1.56e-15	-0.558985	0.221	0.438	5.07e-11	low	MIR4435-2HG
IRF7	1.83e-15	-0.396782	0.165	0.365	5.93e-11	low	IRF7
ARPC1B	1.86e-15	-0.648669	0.396	0.626	6.03e-11	low	ARPC1B
USP18	1.93e-15	-0.471226	0.102	0.266	6.25e-11	low	USP18
PDIA3	2.05e-15	-0.685035	0.621	0.764	6.66e-11	low	PDIA3
S100A6	2.81e-15	-0.642174	0.933	0.99	9.12e-11	low	S100A6
DUSP5	3.33e-15	-0.52562	0.197	0.409	1.08e-10	low	DUSP5
HNRNPA1	4.25e-15	0.727187	0.938	0.911	1.38e-10	low	HNRNPA1
PARP14	4.27e-15	-0.83183	0.258	0.473	1.38e-10	low	PARP14
TMSB4X	4.44e-15	-0.650561	0.98	0.98	1.44e-10	low	TMSB4X
SAA1	4.57e-15	-1.15739	0.073	0.217	1.48e-10	low	SAA1
RPSA	7.31e-15	0.575324	0.966	0.961	2.37e-10	low	RPSA
COMMD6	9.98e-15	0.614767	0.913	0.867	3.24e-10	low	COMMD6
LINC01133	1.11e-14	-0.408654	0.126	0.305	3.6e-10	low	LINC01133
RPL34	1.15e-14	0.499834	0.993	0.975	3.75e-10	low	RPL34
MUC1	1.24e-14	-0.686184	0.432	0.65	4.03e-10	low	MUC1
RPL10A	1.45e-14	0.516826	0.984	0.97	4.71e-10	low	RPL10A
LGALS3BP	1.76e-14	-0.502589	0.487	0.714	5.69e-10	low	LGALS3BP
SERF2	1.92e-14	-0.494271	0.976	0.961	6.22e-10	low	SERF2
PARP12	2.01e-14	-0.259384	0.075	0.217	6.54e-10	low	PARP12
MT1E	2.09e-14	-1.1394	0.343	0.567	6.79e-10	low	MT1E
RPS27A	2.57e-14	0.414134	0.993	0.985	8.34e-10	low	RPS27A
VAMP8	2.58e-14	-0.554449	0.716	0.882	8.36e-10	low	VAMP8
DDX58	2.7e-14	-0.464789	0.077	0.217	8.75e-10	low	DDX58
SP100	2.79e-14	-0.385757	0.221	0.438	9.06e-10	low	SP100
PITX1	3.01e-14	-0.269125	0.05	0.167	9.77e-10	low	PITX1
LGALS9	3.55e-14	-0.348725	0.11	0.271	1.15e-09	low	LGALS9
INPP4B	5.1e-14	-0.360575	0.062	0.187	1.66e-09	low	INPP4B
RPS20	5.17e-14	0.528885	0.978	0.946	1.68e-09	low	RPS20
PLSCR1	5.7e-14	-0.578543	0.324	0.557	1.85e-09	low	PLSCR1
KRT16	6.47e-14	-0.8646	0.045	0.153	2.1e-09	low	KRT16
NT5C3A	7.89e-14	-0.674647	0.214	0.414	2.56e-09	low	NT5C3A
RPL14	1.14e-13	0.387338	0.982	0.961	3.7e-09	low	RPL14
STEAP2	1.14e-13	-0.525879	0.09	0.232	3.71e-09	low	STEAP2
PHLDA2	1.64e-13	-0.847092	0.239	0.443	5.33e-09	low	PHLDA2
TPM4	1.67e-13	-0.55811	0.588	0.768	5.4e-09	low	TPM4
RPS8	2.28e-13	0.376945	0.987	0.961	7.4e-09	low	RPS8
RPS15A	2.41e-13	0.525661	0.992	0.985	7.81e-09	low	RPS15A
PSME1	3.55e-13	-0.469522	0.704	0.882	1.15e-08	low	PSME1
LCN2	3.98e-13	-0.682892	0.286	0.522	1.29e-08	low	LCN2
RUNX1	4.05e-13	-0.345977	0.206	0.409	1.31e-08	low	RUNX1
S100A16	4.36e-13	-0.597433	0.41	0.616	1.41e-08	low	S100A16
FAM43A	5.61e-13	-0.398627	0.087	0.232	1.82e-08	low	FAM43A
MX2	6.88e-13	-0.411607	0.07	0.197	2.23e-08	low	MX2
S100A11	8.29e-13	-0.607689	0.845	0.946	2.69e-08	low	S100A11
PDXK	1.02e-12	-0.341191	0.328	0.557	3.3e-08	low	PDXK
C5orf56	1.02e-12	-0.386078	0.131	0.3	3.3e-08	low	C5orf56
SP140L	1.2e-12	-0.25484	0.103	0.256	3.89e-08	low	SP140L
FAM3B	1.23e-12	-0.289837	0.152	0.335	4e-08	low	FAM3B
RACK1	1.25e-12	0.481585	0.973	0.975	4.04e-08	low	RACK1
RPL13	1.38e-12	0.518571	0.991	0.97	4.49e-08	low	RPL13
RPS14	1.56e-12	0.419007	0.991	0.97	5.06e-08	low	RPS14
MSN	1.64e-12	-0.469067	0.216	0.404	5.33e-08	low	MSN
EVA1C	2.16e-12	-0.374598	0.162	0.335	7.01e-08	low	EVA1C
BTN3A2	2.18e-12	-0.252046	0.083	0.217	7.07e-08	low	BTN3A2
RPS3	2.53e-12	0.438815	0.984	0.956	8.21e-08	low	RPS3
ATP6V0B	3.05e-12	-0.457567	0.633	0.798	9.9e-08	low	ATP6V0B
KLF6	3.35e-12	-0.548952	0.752	0.897	1.09e-07	low	KLF6
HLA-DQB1	3.61e-12	-0.44795	0.211	0.399	1.17e-07	low	HLA-DQB1
KRT15	5.6e-12	-0.995894	0.079	0.207	1.82e-07	low	KRT15
NDUFB7	6.38e-12	-0.477225	0.759	0.882	2.07e-07	low	NDUFB7
RPL7	6.86e-12	0.46015	0.982	0.951	2.23e-07	low	RPL7
IFITM1	7.06e-12	-1.22839	0.672	0.783	2.29e-07	low	IFITM1
GPX1	7.2e-12	-0.40836	0.818	0.921	2.34e-07	low	GPX1
NEAT1	7.66e-12	-0.558637	0.835	0.946	2.49e-07	low	NEAT1
TSTA3	8.22e-12	-0.409415	0.372	0.576	2.67e-07	low	TSTA3
KLK7	1.03e-11	-0.425898	0.209	0.404	3.34e-07	low	KLK7
TRIM26	1.13e-11	-0.28026	0.104	0.251	3.66e-07	low	TRIM26
SLCO3A1	1.18e-11	-0.340812	0.182	0.365	3.83e-07	low	SLCO3A1
LAP3	1.36e-11	-0.500725	0.209	0.384	4.41e-07	low	LAP3
CLIC1	1.39e-11	-0.440025	0.806	0.926	4.52e-07	low	CLIC1
STXBP2	1.6e-11	-0.259776	0.156	0.335	5.2e-07	low	STXBP2
MT1G	1.83e-11	-0.73354	0.151	0.325	5.95e-07	low	MT1G
CHMP4B	2.21e-11	-0.451895	0.568	0.768	7.18e-07	low	CHMP4B
SPATS2L	2.36e-11	-0.524528	0.486	0.704	7.64e-07	low	SPATS2L
PML	2.46e-11	-0.289393	0.154	0.325	7.98e-07	low	PML
STEAP1	2.49e-11	-0.265994	0.089	0.222	8.08e-07	low	STEAP1
NR4A2	2.77e-11	-0.554241	0.236	0.433	8.97e-07	low	NR4A2
GBP2	3.26e-11	-0.306511	0.064	0.177	1.06e-06	low	GBP2
GADD45A	3.56e-11	-0.609046	0.435	0.621	1.16e-06	low	GADD45A
DHCR24	4.1e-11	-0.367964	0.181	0.355	1.33e-06	low	DHCR24
C1R	4.4e-11	-0.392379	0.156	0.32	1.43e-06	low	C1R
CIRBP	4.51e-11	0.528648	0.775	0.665	1.46e-06	low	CIRBP
GSTK1	4.62e-11	-0.353725	0.511	0.729	1.5e-06	low	GSTK1
SOD2	4.83e-11	-0.561799	0.31	0.517	1.57e-06	low	SOD2
CYTOR	5.11e-11	-0.521948	0.256	0.443	1.66e-06	low	CYTOR
CTSD	5.89e-11	-0.463921	0.561	0.749	1.91e-06	low	CTSD
FOXQ1	6.74e-11	-0.388814	0.108	0.251	2.19e-06	low	FOXQ1
HIST1H2BD	7.1e-11	-0.332989	0.228	0.424	2.3e-06	low	HIST1H2BD
NDUFA1	7.31e-11	-0.45448	0.831	0.931	2.37e-06	low	NDUFA1
CD47	7.93e-11	-0.498269	0.646	0.808	2.57e-06	low	CD47
RIPK2	8.1e-11	-0.341332	0.164	0.325	2.63e-06	low	RIPK2
PTMS	8.28e-11	0.772099	0.782	0.655	2.69e-06	low	PTMS
NQO1	8.57e-11	-0.398408	0.201	0.379	2.78e-06	low	NQO1
CDKN2A	1.04e-10	-0.474162	0.369	0.601	3.36e-06	low	CDKN2A
VMP1	1.1e-10	-0.694915	0.555	0.709	3.58e-06	low	VMP1
SYNGR2	1.26e-10	-0.544757	0.398	0.567	4.08e-06	low	SYNGR2
GSDMD	1.26e-10	-0.396989	0.287	0.473	4.1e-06	low	GSDMD
CEBPD	1.42e-10	-0.585064	0.658	0.823	4.61e-06	low	CEBPD
IFI27	1.44e-10	-0.932297	0.616	0.759	4.66e-06	low	IFI27
CLTB	1.45e-10	-0.316114	0.429	0.655	4.71e-06	low	CLTB
HIST1H4H	1.49e-10	-0.286526	0.08	0.202	4.85e-06	low	HIST1H4H
NAMPT	1.65e-10	-0.416021	0.232	0.414	5.34e-06	low	NAMPT
C9orf3	1.7e-10	-0.318685	0.265	0.458	5.53e-06	low	C9orf3
IFI6	1.8e-10	-1.14063	0.371	0.537	5.83e-06	low	IFI6
TRPS1	2.02e-10	-0.371137	0.188	0.36	6.57e-06	low	TRPS1
EIF3J	2.12e-10	-0.451903	0.462	0.645	6.88e-06	low	EIF3J
ANXA2	2.14e-10	-0.502227	0.721	0.877	6.96e-06	low	ANXA2
GIPC1	2.55e-10	-0.405436	0.351	0.547	8.28e-06	low	GIPC1
HLA-DQA1	2.64e-10	-0.293472	0.056	0.158	8.57e-06	low	HLA-DQA1
HTATIP2	3.02e-10	-0.306864	0.192	0.365	9.81e-06	low	HTATIP2
SLC34A2	3.11e-10	-0.411301	0.241	0.424	1.01e-05	low	SLC34A2
TRIB1	3.17e-10	-0.382671	0.288	0.478	1.03e-05	low	TRIB1
LSM10	3.41e-10	-0.310873	0.244	0.433	1.11e-05	low	LSM10
APOL6	3.58e-10	-0.260353	0.084	0.207	1.16e-05	low	APOL6
ATP1A1	3.6e-10	-0.379538	0.516	0.719	1.17e-05	low	ATP1A1
H2AFJ	3.89e-10	-0.358199	0.456	0.665	1.26e-05	low	H2AFJ
CLPTM1L	4.01e-10	-0.369398	0.202	0.369	1.3e-05	low	CLPTM1L
HYPK	4.15e-10	-0.381141	0.628	0.773	1.35e-05	low	HYPK
PHF11	4.17e-10	-0.285096	0.141	0.291	1.35e-05	low	PHF11
KLK5	4.23e-10	-0.290265	0.12	0.266	1.37e-05	low	KLK5
DTX3L	4.63e-10	-0.286932	0.115	0.251	1.5e-05	low	DTX3L
ISOC2	4.79e-10	-0.425455	0.387	0.567	1.55e-05	low	ISOC2
RTF1	5.37e-10	-0.399385	0.561	0.739	1.74e-05	low	RTF1
ASS1	5.57e-10	-0.460203	0.382	0.562	1.81e-05	low	ASS1
ST14	5.77e-10	-0.390653	0.258	0.438	1.87e-05	low	ST14
RPL35A	6.14e-10	0.35255	0.993	0.975	1.99e-05	low	RPL35A
HLA-DMA	6.35e-10	-0.417298	0.239	0.424	2.06e-05	low	HLA-DMA
RPS27	6.36e-10	0.359275	0.995	0.985	2.06e-05	low	RPS27
PARP10	7.1e-10	-0.312582	0.118	0.256	2.3e-05	low	PARP10
RPL10	7.6e-10	0.283482	0.992	0.985	2.47e-05	low	RPL10
ADAR	8.02e-10	-0.334891	0.255	0.438	2.6e-05	low	ADAR
IFITM3	8.1e-10	-0.650881	0.867	0.911	2.63e-05	low	IFITM3
CD81	8.15e-10	-0.479615	0.66	0.818	2.64e-05	low	CD81
RPL3	9.68e-10	0.52607	0.982	0.98	3.14e-05	low	RPL3
RPL11	1.08e-09	0.310471	0.992	0.99	3.5e-05	low	RPL11
CRELD2	1.18e-09	-0.264384	0.165	0.32	3.82e-05	low	CRELD2
S100A14	1.23e-09	-0.514792	0.289	0.468	3.99e-05	low	S100A14
TMEM238	1.27e-09	-0.383954	0.329	0.502	4.11e-05	low	TMEM238
SERPINB1	1.29e-09	-0.476936	0.276	0.463	4.17e-05	low	SERPINB1
MT1X	1.29e-09	-0.657792	0.42	0.611	4.19e-05	low	MT1X
EPHA2	1.3e-09	-0.481321	0.201	0.365	4.21e-05	low	EPHA2
SLC52A2	1.34e-09	-0.271714	0.263	0.453	4.35e-05	low	SLC52A2
TRIM38	1.43e-09	-0.285904	0.168	0.33	4.63e-05	low	TRIM38
HERC5	1.51e-09	-0.545845	0.033	0.108	4.9e-05	low	HERC5
CAP1	1.74e-09	-0.390314	0.371	0.562	5.63e-05	low	CAP1
ADIRF	1.79e-09	-0.494538	0.346	0.542	5.82e-05	low	ADIRF
SPINT1	1.83e-09	-0.387706	0.438	0.631	5.93e-05	low	SPINT1
RPL19	1.88e-09	0.378019	0.986	0.956	6.11e-05	low	RPL19
HLA-DRB5	1.89e-09	-0.436591	0.109	0.236	6.13e-05	low	HLA-DRB5
PSMB10	1.94e-09	-0.355483	0.191	0.35	6.3e-05	low	PSMB10
COX7B	2.01e-09	-0.330821	0.869	0.921	6.53e-05	low	COX7B
ANXA1	2.24e-09	-0.369736	0.517	0.754	7.28e-05	low	ANXA1
PLAUR	2.35e-09	-0.591736	0.181	0.345	7.61e-05	low	PLAUR
TCEA3	2.38e-09	-0.260753	0.223	0.404	7.74e-05	low	TCEA3
RPS27L	2.69e-09	-0.385262	0.707	0.828	8.73e-05	low	RPS27L
ATP5J2	2.71e-09	-0.364932	0.851	0.936	8.79e-05	low	ATP5J2
RPS6	2.74e-09	0.329031	0.993	0.985	8.89e-05	low	RPS6
HLA-DPB1	3.18e-09	-0.386188	0.246	0.424	0.00010312	low	HLA-DPB1
AK2	3.27e-09	-0.37023	0.419	0.601	0.000106095	low	AK2
BLVRB	3.39e-09	-0.388881	0.358	0.542	0.000110052	low	BLVRB
EIF3F	3.43e-09	0.491546	0.751	0.69	0.0001112	low	EIF3F
SGK1	3.51e-09	-0.608161	0.124	0.256	0.000113868	low	SGK1
PCBP2	3.61e-09	0.466151	0.791	0.7	0.000116963	low	PCBP2
SH3BGRL3	3.98e-09	-0.672419	0.631	0.768	0.000129002	low	SH3BGRL3
FOSB	4.19e-09	-0.417101	0.64	0.783	0.000135811	low	FOSB
ITPKC	4.29e-09	-0.379945	0.198	0.36	0.000139118	low	ITPKC
MAGT1	4.29e-09	-0.2589	0.18	0.34	0.000139158	low	MAGT1
WARS	4.31e-09	-0.498922	0.115	0.241	0.000139776	low	WARS
DUSP1	4.34e-09	-0.502682	0.692	0.837	0.000140948	low	DUSP1
RPL27A	4.44e-09	0.324739	0.993	0.985	0.000143882	low	RPL27A
RPL29	4.61e-09	0.356478	0.983	0.951	0.000149542	low	RPL29
IL32	5.28e-09	-0.638232	0.14	0.281	0.00017126	low	IL32
RPL9P9	5.46e-09	0.48949	0.577	0.419	0.000177062	low	RPL9P9
PDP1	6.62e-09	-0.252489	0.082	0.197	0.000214667	low	PDP1
CHP1	6.94e-09	-0.322182	0.241	0.409	0.000224978	low	CHP1
PPIC	7.12e-09	-0.315657	0.256	0.424	0.000230843	low	PPIC
RPS9	7.43e-09	0.343404	0.986	0.98	0.000241189	low	RPS9
CXCL16	7.66e-09	-0.299244	0.206	0.369	0.000248443	low	CXCL16
SLPI	9.34e-09	-0.964393	0.676	0.837	0.000302836	low	SLPI
RPL37A	9.61e-09	0.307147	0.992	0.966	0.00031174	low	RPL37A
PHB2	9.78e-09	0.571167	0.731	0.621	0.000317204	low	PHB2
SELENOS	1.03e-08	-0.40555	0.531	0.695	0.000332716	low	SELENOS
ATF3	1.05e-08	-0.52268	0.66	0.818	0.00034015	low	ATF3
NDUFA8	1.09e-08	-0.338317	0.457	0.635	0.00035314	low	NDUFA8
COX6C	1.21e-08	-0.330218	0.929	0.97	0.000392372	low	COX6C
C1orf122	1.39e-08	-0.351067	0.37	0.557	0.000451084	low	C1orf122
ADGRG2	1.41e-08	-0.30097	0.096	0.212	0.000458454	low	ADGRG2
EDN1	1.52e-08	-0.43949	0.141	0.276	0.000494215	low	EDN1
BIRC3	1.62e-08	-0.487831	0.198	0.355	0.00052667	low	BIRC3
ARHGDIB	1.63e-08	-0.455103	0.096	0.212	0.000528651	low	ARHGDIB
ARRDC1	1.76e-08	-0.281347	0.237	0.404	0.000571992	low	ARRDC1
NPTN	1.79e-08	-0.279326	0.266	0.433	0.000581422	low	NPTN
ELF3	1.87e-08	-0.473208	0.569	0.754	0.000607616	low	ELF3
C19orf24	1.9e-08	-0.295468	0.292	0.463	0.000615991	low	C19orf24
TMBIM1	1.92e-08	-0.307553	0.221	0.379	0.000622275	low	TMBIM1
COX6A1	2.16e-08	-0.31245	0.919	0.941	0.000701754	low	COX6A1
DEFB1	2.17e-08	-0.8503	0.252	0.409	0.000702906	low	DEFB1
NDUFB2	2.18e-08	-0.316038	0.813	0.916	0.000706818	low	NDUFB2
THEM6	2.19e-08	-0.271555	0.166	0.31	0.000709641	low	THEM6
LDHB	2.27e-08	0.829415	0.774	0.724	0.000735575	low	LDHB
KLK10	2.3e-08	-0.42267	0.2	0.35	0.000746517	low	KLK10
BST2	2.33e-08	-0.653129	0.588	0.729	0.000757235	low	BST2
PYCARD	2.68e-08	-0.344503	0.294	0.453	0.000869314	low	PYCARD
SNHG6	2.68e-08	0.520058	0.861	0.808	0.00087078	low	SNHG6
CTSB	2.78e-08	-0.382443	0.648	0.788	0.000901318	low	CTSB
AP001324.1	3.04e-08	0.531283	0.544	0.384	0.000985251	low	AP001324.1
KLF4	3.48e-08	-0.473364	0.269	0.453	0.00113045	low	KLF4
ACTN4	4.3e-08	-0.34916	0.516	0.695	0.00139634	low	ACTN4
SERPING1	4.61e-08	-0.430217	0.335	0.493	0.00149626	low	SERPING1
SMIM22	5.11e-08	-0.28474	0.568	0.793	0.00165659	low	SMIM22
PLEC	5.18e-08	-0.402524	0.253	0.424	0.00168164	low	PLEC
MAL2.1	5.19e-08	-0.41673	0.496	0.65	0.00168338	low	MAL2.1
SNHG16	5.26e-08	0.43425	0.712	0.576	0.00170787	low	SNHG16
NME4	5.27e-08	0.819444	0.528	0.399	0.00171001	low	NME4
HSPA5	5.31e-08	-0.32936	0.517	0.685	0.00172287	low	HSPA5
CMPK1	5.37e-08	-0.395252	0.319	0.468	0.00174117	low	CMPK1
NENF	5.51e-08	-0.32154	0.562	0.719	0.0017889	low	NENF
RPS5	5.62e-08	0.3709	0.972	0.97	0.00182269	low	RPS5
FOSL2	5.84e-08	-0.304174	0.321	0.502	0.00189325	low	FOSL2
RPS2	5.93e-08	0.40301	0.991	0.995	0.00192459	low	RPS2
CAPG	6.02e-08	-0.447307	0.28	0.448	0.00195362	low	CAPG
NUPR1	6.06e-08	-0.592337	0.344	0.502	0.00196584	low	NUPR1
STK17B	6.26e-08	-0.353829	0.142	0.276	0.00203114	low	STK17B
RBCK1	6.47e-08	-0.463934	0.489	0.621	0.00209907	low	RBCK1
ZDHHC12	6.55e-08	-0.297801	0.298	0.463	0.00212544	low	ZDHHC12
EFHD2	6.69e-08	-0.291248	0.174	0.31	0.00217086	low	EFHD2
PTGES3	6.94e-08	0.376412	0.846	0.798	0.00225123	low	PTGES3
RPL18	7.05e-08	0.314861	0.981	0.946	0.00228582	low	RPL18
SUSD4	7.44e-08	-0.262344	0.068	0.163	0.00241328	low	SUSD4
OPTN	7.58e-08	-0.297615	0.267	0.424	0.00246003	low	OPTN
EMP2	7.75e-08	-0.484802	0.428	0.581	0.00251477	low	EMP2
SUMO2	7.82e-08	0.505212	0.931	0.882	0.00253655	low	SUMO2
ST6GAL1	7.95e-08	-0.322525	0.182	0.325	0.00258006	low	ST6GAL1
RPL7A	8.04e-08	0.456133	0.98	0.951	0.00260955	low	RPL7A
ARPC3	8.56e-08	-0.307733	0.818	0.877	0.00277683	low	ARPC3
NOP10	9.31e-08	-0.332437	0.681	0.773	0.00301938	low	NOP10
RPL4	9.44e-08	0.36465	0.957	0.956	0.00306149	low	RPL4
RAP1A	9.6e-08	-0.31016	0.277	0.438	0.0031137	low	RAP1A
CYHR1	9.64e-08	-0.28056	0.406	0.601	0.0031262	low	CYHR1
RPL38	9.66e-08	0.269677	0.986	0.956	0.00313242	low	RPL38
S100A10	9.8e-08	-0.315579	0.758	0.887	0.00318025	low	S100A10
TMEM59	1.03e-07	-0.267554	0.742	0.862	0.00335129	low	TMEM59
KRT7	1.07e-07	-0.651747	0.413	0.562	0.00348668	low	KRT7
VPS28	1.1e-07	-0.360029	0.664	0.788	0.00357059	low	VPS28
UBC	1.15e-07	-0.309102	0.933	0.97	0.00371946	low	UBC
KRT19	1.21e-07	-0.514383	0.723	0.823	0.0039187	low	KRT19
BAG1	1.23e-07	-0.288544	0.468	0.67	0.0039916	low	BAG1
RNASE1	1.24e-07	-0.447146	0.234	0.394	0.00400948	low	RNASE1
DUSP23	1.36e-07	-0.372386	0.507	0.65	0.0044103	low	DUSP23
NDUFA13	1.46e-07	-0.304552	0.889	0.921	0.00473959	low	NDUFA13
RNF19A	1.49e-07	-0.379564	0.267	0.424	0.00484119	low	RNF19A
SCP2	1.5e-07	-0.341354	0.521	0.68	0.00485824	low	SCP2
ZFP36L1	1.52e-07	-0.47593	0.74	0.852	0.00494389	low	ZFP36L1
UBB	1.64e-07	-0.411408	0.439	0.621	0.00530463	low	UBB
CYC1	1.73e-07	-0.296954	0.644	0.773	0.00561696	low	CYC1
ANXA4	1.75e-07	-0.301241	0.351	0.517	0.00569009	low	ANXA4
HSF1	1.79e-07	-0.254636	0.355	0.532	0.00581466	low	HSF1
TM4SF1	2.23e-07	-0.293415	0.688	0.813	0.00722568	low	TM4SF1
SQSTM1	2.28e-07	-0.504129	0.533	0.695	0.00740932	low	SQSTM1
ARPC5	2.32e-07	-0.375187	0.541	0.685	0.00754024	low	ARPC5
MOB1A	2.39e-07	-0.378224	0.477	0.616	0.00775286	low	MOB1A
TXNIP	2.41e-07	-0.411616	0.249	0.404	0.00780963	low	TXNIP
SFRP1	2.48e-07	0.912464	0.133	0.01	0.00804783	low	SFRP1
ITGB4	2.59e-07	-0.362956	0.197	0.345	0.00840737	low	ITGB4
LIPH	2.6e-07	-0.29449	0.036	0.103	0.00844075	low	LIPH
DGCR6L	2.66e-07	-0.251461	0.326	0.488	0.00862941	low	DGCR6L
RAP2B	2.81e-07	-0.259355	0.196	0.345	0.00910612	low	RAP2B
LINC00665	3.11e-07	0.470588	0.377	0.217	0.0100966	low	LINC00665
HES1	3.52e-07	-0.458255	0.597	0.749	0.0114327	low	HES1
AC020916.1	3.67e-07	-0.327207	0.32	0.498	0.0118987	low	AC020916.1
HDGF	3.8e-07	-0.273945	0.568	0.729	0.0123275	low	HDGF
DNAJB1	3.88e-07	-0.310628	0.478	0.64	0.012579	low	DNAJB1
PLA2G16	3.91e-07	-0.32514	0.302	0.453	0.012684	low	PLA2G16
NECTIN2	4.15e-07	-0.280482	0.407	0.581	0.0134581	low	NECTIN2
C9orf16	4.18e-07	-0.363958	0.688	0.768	0.0135531	low	C9orf16
KLK8	4.24e-07	-0.388588	0.531	0.69	0.0137555	low	KLK8
POLR2K	4.39e-07	-0.346233	0.651	0.764	0.0142297	low	POLR2K
TIMM17A	4.42e-07	-0.25657	0.314	0.473	0.0143486	low	TIMM17A
GRN	4.51e-07	-0.515541	0.369	0.498	0.0146364	low	GRN
BEX3	4.55e-07	0.377824	0.892	0.852	0.0147535	low	BEX3
MGP	4.78e-07	-0.362168	0.123	0.236	0.0155217	low	MGP
CYBA	4.8e-07	-0.453036	0.726	0.847	0.0155666	low	CYBA
CLDN7	4.89e-07	-0.335532	0.485	0.65	0.0158711	low	CLDN7
CKLF	5.11e-07	-0.527698	0.351	0.488	0.0165673	low	CKLF
HIST1H1C	5.3e-07	-0.969191	0.377	0.537	0.0171883	low	HIST1H1C
PDCD6	5.53e-07	-0.37038	0.624	0.734	0.0179353	low	PDCD6
LGMN	5.57e-07	-0.297607	0.158	0.286	0.0180559	low	LGMN
LSR	5.77e-07	-0.387678	0.483	0.616	0.0187134	low	LSR
FOLR1	5.98e-07	-0.398579	0.379	0.547	0.0194014	low	FOLR1
ZFAS1	6.77e-07	0.414711	0.888	0.877	0.0219669	low	ZFAS1
TECR	7.1e-07	-0.26836	0.459	0.635	0.0230268	low	TECR
CHCHD10	7.11e-07	-0.405665	0.596	0.704	0.0230563	low	CHCHD10
RABAC1	7.31e-07	-0.305677	0.587	0.704	0.0237099	low	RABAC1
DDX3X	7.87e-07	-0.261919	0.456	0.626	0.0255142	low	DDX3X
MGLL	8.13e-07	-0.340898	0.179	0.31	0.0263629	low	MGLL
KRTAP2-3	8.35e-07	-0.505081	0.057	0.138	0.0270772	low	KRTAP2-3
HMGA2	8.73e-07	0.462693	0.208	0.074	0.028336	low	HMGA2
KRTCAP2	8.97e-07	-0.284304	0.583	0.719	0.0290928	low	KRTCAP2
TUBA4A	9.1e-07	-0.403999	0.132	0.246	0.0295115	low	TUBA4A
STRAP	1.01e-06	0.503886	0.648	0.562	0.0326322	low	STRAP
MT-CO1	1.03e-06	-0.301489	0.969	0.995	0.0335539	low	MT-CO1
JUND	1.07e-06	-0.31281	0.711	0.867	0.0347561	low	JUND
SNRPF	1.07e-06	0.399654	0.829	0.793	0.0348166	low	SNRPF
ARF6	1.1e-06	-0.484764	0.587	0.719	0.0357435	low	ARF6
HSPB8	1.11e-06	-0.265728	0.076	0.167	0.0360227	low	HSPB8
CBR1	1.12e-06	-0.271785	0.286	0.429	0.0362279	low	CBR1
EPB41L4A-AS1	1.15e-06	0.48232	0.558	0.419	0.0372055	low	EPB41L4A-AS1
COX5B	1.15e-06	-0.308932	0.942	0.941	0.0374054	low	COX5B
TMEM230	1.17e-06	0.43215	0.724	0.631	0.0378511	low	TMEM230
LMNA	1.2e-06	-0.388637	0.631	0.778	0.0388983	low	LMNA
MT-ND1	1.42e-06	-0.314034	0.957	0.995	0.046139	low	MT-ND1
C20orf24	1.53e-06	-0.315898	0.572	0.704	0.0497547	low	C20orf24
SIAH2	1.57e-06	-0.254295	0.275	0.429	0.0508263	low	SIAH2
RAB34	1.58e-06	0.367144	0.477	0.33	0.0514071	low	RAB34
AUP1	1.6e-06	-0.275015	0.512	0.67	0.0519536	low	AUP1
MT1F	1.66e-06	-0.58937	0.355	0.517	0.0539044	low	MT1F
PABPC4	1.74e-06	-0.296405	0.351	0.502	0.0564863	low	PABPC4
FAM60A	1.81e-06	0.453586	0.536	0.379	0.0587129	low	FAM60A
CFLAR	1.93e-06	-0.255296	0.315	0.468	0.0627685	low	CFLAR
RPS17	2e-06	0.326993	0.989	0.99	0.0648131	low	RPS17
SSU72	2.04e-06	-0.267252	0.596	0.709	0.0661823	low	SSU72
UGCG	2.05e-06	-0.251288	0.225	0.365	0.0664625	low	UGCG
CD151	2.09e-06	-0.25735	0.542	0.695	0.0677411	low	CD151
LY6K	2.11e-06	-0.25575	0.13	0.241	0.0686046	low	LY6K
MIR222HG	2.17e-06	-0.273418	0.156	0.271	0.0703383	low	MIR222HG
COX17	2.25e-06	-0.250059	0.661	0.813	0.0730227	low	COX17
TPD52	2.29e-06	-0.272848	0.361	0.517	0.0741443	low	TPD52
C6orf62	2.34e-06	-0.290693	0.309	0.448	0.0758097	low	C6orf62
RPS29	2.35e-06	0.283182	0.984	0.961	0.0760873	low	RPS29
MRPL41	2.53e-06	-0.319794	0.596	0.714	0.0821518	low	MRPL41
LGALS1	2.54e-06	-0.606157	0.43	0.576	0.0822739	low	LGALS1
RPL26	2.6e-06	0.338772	0.981	0.985	0.0843859	low	RPL26
LINC00116	2.63e-06	-0.261679	0.395	0.562	0.0853221	low	LINC00116
JTB	2.68e-06	-0.318007	0.739	0.842	0.0869818	low	JTB
NAPRT	2.77e-06	-0.560889	0.234	0.365	0.0898885	low	NAPRT
SUB1	2.95e-06	-0.286038	0.896	0.946	0.0955832	low	SUB1
EIF1B	3.16e-06	0.413773	0.692	0.576	0.102581	low	EIF1B
AGPAT2	3.19e-06	-0.278866	0.403	0.571	0.103483	low	AGPAT2
MT-CO2	3.26e-06	-0.266241	0.968	1	0.10567	low	MT-CO2
PFN1	3.38e-06	-0.424676	0.892	0.921	0.109534	low	PFN1
DSCR8	3.71e-06	0.324861	0.185	0.059	0.120365	low	DSCR8
UBALD2	3.83e-06	-0.266463	0.294	0.433	0.124175	low	UBALD2
TPM1	3.92e-06	-0.650868	0.555	0.66	0.12726	low	TPM1
RHOF	3.98e-06	-0.258424	0.146	0.256	0.129123	low	RHOF
ZIC2	4.06e-06	0.417222	0.143	0.03	0.131865	low	ZIC2
ARPC5L	4.21e-06	-0.290906	0.476	0.596	0.136483	low	ARPC5L
HES4	4.25e-06	-0.593903	0.276	0.414	0.137933	low	HES4
MARCKSL1	4.26e-06	0.461704	0.724	0.645	0.13814	low	MARCKSL1
CEBPB	4.39e-06	-0.318325	0.716	0.852	0.142535	low	CEBPB
ARGLU1	4.49e-06	0.463733	0.751	0.69	0.145729	low	ARGLU1
KRTCAP3	4.53e-06	-0.264402	0.365	0.517	0.146984	low	KRTCAP3
HIGD1A	4.65e-06	-0.317517	0.479	0.631	0.150894	low	HIGD1A
FAM84B	4.85e-06	-0.270945	0.227	0.365	0.157354	low	FAM84B
TMED9	4.95e-06	-0.250506	0.643	0.744	0.160576	low	TMED9
PPIB	5.47e-06	-0.467064	0.825	0.882	0.177308	low	PPIB
NBL1	5.81e-06	-0.259586	0.194	0.32	0.188385	low	NBL1
CCT3	6.02e-06	0.396684	0.641	0.557	0.195333	low	CCT3
CCNB1IP1	6.07e-06	0.394517	0.406	0.271	0.196898	low	CCNB1IP1
GRINA	6.18e-06	-0.288634	0.321	0.453	0.200444	low	GRINA
CLDN4	6.21e-06	-0.38993	0.792	0.892	0.201301	low	CLDN4
RPL22	6.32e-06	0.28986	0.948	0.916	0.20488	low	RPL22
KLK6	6.78e-06	-0.324022	0.297	0.443	0.220018	low	KLK6
MARCKS	6.8e-06	0.33671	0.408	0.256	0.220583	low	MARCKS
BACE2	6.93e-06	-0.323677	0.356	0.493	0.224826	low	BACE2
HNRNPDL	7.14e-06	0.363734	0.828	0.823	0.231562	low	HNRNPDL
NDUFS8	7.4e-06	-0.270361	0.687	0.823	0.240112	low	NDUFS8
ZFP36	7.49e-06	-0.361457	0.707	0.852	0.243005	low	ZFP36
IQGAP1	7.99e-06	-0.267942	0.379	0.522	0.259093	low	IQGAP1
MRPL51	8.23e-06	0.531712	0.844	0.837	0.266932	low	MRPL51
NREP	8.99e-06	0.590306	0.326	0.202	0.291656	low	NREP
UQCR11	9.27e-06	-0.297787	0.742	0.842	0.300816	low	UQCR11
TAGLN2	9.28e-06	-0.367056	0.674	0.778	0.301114	low	TAGLN2
IFITM2	9.35e-06	-0.411701	0.611	0.759	0.30339	low	IFITM2
CALR	9.99e-06	-0.26377	0.781	0.862	0.324079	low	CALR
STAT3	1e-05	-0.26685	0.295	0.429	0.324503	low	STAT3
DLK1	1.01e-05	0.829293	0.112	0.015	0.326646	low	DLK1
CLTC	1.04e-05	-0.259358	0.311	0.453	0.338136	low	CLTC
PSMB2	1.05e-05	-0.360583	0.574	0.675	0.340507	low	PSMB2
HIST2H2BE	1.05e-05	-0.265678	0.195	0.315	0.34062	low	HIST2H2BE
BNIP3L	1.09e-05	0.380697	0.488	0.36	0.35485	low	BNIP3L
HDAC2	1.1e-05	0.432614	0.508	0.404	0.355517	low	HDAC2
YBX1	1.11e-05	-0.284787	0.904	0.921	0.361138	low	YBX1
UQCRH	1.12e-05	-0.283541	0.89	0.892	0.362143	low	UQCRH
GGCT	1.15e-05	-0.855995	0.476	0.576	0.37288	low	GGCT
FBXW5	1.19e-05	-0.28594	0.244	0.379	0.385558	low	FBXW5
TMEM97	1.23e-05	0.408266	0.227	0.108	0.397584	low	TMEM97
CCND3	1.26e-05	-0.271364	0.202	0.315	0.408737	low	CCND3
PET100	1.27e-05	-0.324939	0.595	0.714	0.412969	low	PET100
ECHS1	1.27e-05	-0.331497	0.498	0.616	0.413605	low	ECHS1
PCSK1N	1.33e-05	0.559654	0.339	0.207	0.430852	low	PCSK1N
STOM	1.36e-05	-0.270253	0.13	0.236	0.440447	low	STOM
OSTC	1.41e-05	0.419427	0.693	0.65	0.456833	low	OSTC
APOE	1.47e-05	0.722203	0.244	0.123	0.477948	low	APOE
NDUFB9	1.49e-05	-0.264086	0.834	0.862	0.482184	low	NDUFB9
TNFAIP3	1.55e-05	-0.45028	0.162	0.276	0.503701	low	TNFAIP3
AC022431.1	1.67e-05	0.351366	0.535	0.438	0.542957	low	AC022431.1
SERINC2	1.67e-05	-0.282203	0.19	0.31	0.543084	low	SERINC2
SLC38A2	1.76e-05	-0.286269	0.436	0.581	0.571993	low	SLC38A2
HIST1H2AC	1.81e-05	-0.333762	0.369	0.493	0.585657	low	HIST1H2AC
SNHG5	1.89e-05	0.315308	0.762	0.734	0.613309	low	SNHG5
RPL7P9	2.11e-05	0.314676	0.597	0.488	0.685589	low	RPL7P9
EIF3D	2.15e-05	0.325148	0.554	0.473	0.697678	low	EIF3D
SDF2L1	2.19e-05	-0.251404	0.337	0.478	0.709575	low	SDF2L1
POLR2I	2.26e-05	0.542228	0.791	0.744	0.733726	low	POLR2I
NET1	2.28e-05	-0.253125	0.321	0.463	0.740424	low	NET1
STX4	2.41e-05	-0.477621	0.154	0.266	0.783197	low	STX4
ZNF22	2.44e-05	0.463303	0.442	0.34	0.792389	low	ZNF22
LYRM4	2.45e-05	0.342456	0.445	0.325	0.79581	low	LYRM4
PSMA2	2.54e-05	-0.297789	0.533	0.64	0.823873	low	PSMA2
CSRNP1	2.54e-05	-0.340936	0.361	0.498	0.825019	low	CSRNP1
GAS6	2.59e-05	-0.257203	0.438	0.586	0.839649	low	GAS6
EIF4B	2.77e-05	0.400849	0.647	0.586	0.897402	low	EIF4B
FHL2	2.8e-05	-0.315958	0.275	0.399	0.908732	low	FHL2
RPN1	2.82e-05	-0.259319	0.431	0.571	0.915437	low	RPN1
REXO2	3.09e-05	-0.266076	0.482	0.616	1	low	REXO2
NDUFA6	3.12e-05	-0.348768	0.474	0.571	1	low	NDUFA6
SLC9A3R1	3.34e-05	-0.300248	0.288	0.414	1	low	SLC9A3R1
INSIG1	3.35e-05	-0.450916	0.104	0.192	1	low	INSIG1
PLA2G12A	3.37e-05	0.35888	0.335	0.202	1	low	PLA2G12A
MRPL4	3.52e-05	-0.278012	0.364	0.483	1	low	MRPL4
AC016739.1	3.53e-05	0.480156	0.436	0.34	1	low	AC016739.1
PCOLCE	3.81e-05	0.402273	0.18	0.074	1	low	PCOLCE
IDH2	3.93e-05	-0.327437	0.534	0.675	1	low	IDH2
ATP5G1	4.37e-05	-0.273576	0.696	0.764	1	low	ATP5G1
RPS23P8	4.4e-05	0.342224	0.37	0.251	1	low	RPS23P8
COX20	4.43e-05	-0.351448	0.494	0.606	1	low	COX20
CCND2	4.52e-05	0.303968	0.226	0.103	1	low	CCND2
RCN2	4.64e-05	0.459846	0.764	0.709	1	low	RCN2
RPL27	4.64e-05	0.297609	0.968	0.951	1	low	RPL27
FAM129B	4.75e-05	-0.307682	0.185	0.296	1	low	FAM129B
BCAP31	4.83e-05	-0.250823	0.57	0.695	1	low	BCAP31
EIF3L	4.88e-05	0.379353	0.605	0.522	1	low	EIF3L
GALNT8	5.25e-05	0.306723	0.145	0.049	1	low	GALNT8
JOSD2	5.33e-05	-0.26064	0.219	0.33	1	low	JOSD2
YWHAZ	5.42e-05	-0.297389	0.762	0.847	1	low	YWHAZ
RNF181	5.63e-05	-0.290698	0.592	0.665	1	low	RNF181
TAF1D	5.76e-05	0.365802	0.602	0.522	1	low	TAF1D
ACTB	5.91e-05	-0.450706	0.971	0.98	1	low	ACTB
HSPB1	6.15e-05	-0.446136	0.905	0.911	1	low	HSPB1
PCLAF	6.3e-05	-0.395986	0.162	0.266	1	low	PCLAF
IRF1	6.46e-05	-0.296704	0.46	0.621	1	low	IRF1
CHD6	6.63e-05	0.306731	0.359	0.232	1	low	CHD6
MZT2B	6.92e-05	-0.259179	0.81	0.892	1	low	MZT2B
PIM3	7.26e-05	-0.262774	0.37	0.512	1	low	PIM3
NDUFS6	7.29e-05	-0.337097	0.75	0.813	1	low	NDUFS6
RHEB	7.41e-05	-0.286457	0.72	0.768	1	low	RHEB
MSLN	7.91e-05	-0.459342	0.51	0.631	1	low	MSLN
MEIS2	7.94e-05	0.439076	0.227	0.123	1	low	MEIS2
S100A2	8.02e-05	-0.253036	0.241	0.355	1	low	S100A2
AHR	8.05e-05	-0.270477	0.12	0.207	1	low	AHR
PLPP5	8.38e-05	-0.264321	0.249	0.36	1	low	PLPP5
EIF3H	8.87e-05	0.296203	0.811	0.778	1	low	EIF3H
NR2F1	9.08e-05	0.316328	0.156	0.059	1	low	NR2F1
RPL3P4	9.15e-05	0.360641	0.598	0.532	1	low	RPL3P4
MGST1	9.27e-05	-0.485186	0.281	0.379	1	low	MGST1
CENPW	9.3e-05	-0.357866	0.308	0.429	1	low	CENPW
CAPZA1	9.36e-05	-0.269101	0.402	0.527	1	low	CAPZA1
SLC25A3	9.75e-05	0.330853	0.852	0.828	1	low	SLC25A3
ARPC4	0.000100768	-0.265081	0.374	0.507	1	low	ARPC4
MYH9	0.000110242	-0.262883	0.287	0.409	1	low	MYH9
NEDD9	0.000110774	-0.324094	0.206	0.315	1	low	NEDD9
TMSB10	0.000111687	-0.299206	0.99	0.97	1	low	TMSB10
RPL18AP3	0.000112012	0.478209	0.586	0.522	1	low	RPL18AP3
CHCHD7	0.00011329	-0.298873	0.395	0.512	1	low	CHCHD7
CLDN1	0.000115195	-0.254686	0.132	0.222	1	low	CLDN1
LGALS3	0.000118639	-0.252664	0.615	0.764	1	low	LGALS3
IGFBP2	0.000121117	0.349906	0.747	0.675	1	low	IGFBP2
EMP1	0.000122198	-0.49875	0.345	0.468	1	low	EMP1
TIMP1	0.000125233	-0.481929	0.615	0.744	1	low	TIMP1
SNHG25	0.000126287	-0.355107	0.221	0.32	1	low	SNHG25
COX5A	0.000128025	-0.279128	0.789	0.808	1	low	COX5A
YPEL5	0.00013088	-0.265895	0.392	0.517	1	low	YPEL5
PMAIP1	0.00013395	-0.337176	0.292	0.424	1	low	PMAIP1
GPC3	0.000135844	0.302048	0.114	0.03	1	low	GPC3
SNRPD1	0.000136675	0.395987	0.701	0.631	1	low	SNRPD1
C8orf4	0.000141064	-0.331001	0.195	0.291	1	low	C8orf4
RAMP2	0.000144034	0.26729	0.135	0.044	1	low	RAMP2
MFGE8	0.000144104	-0.400643	0.286	0.399	1	low	MFGE8
SLC9A3R2	0.000149449	-0.290683	0.411	0.537	1	low	SLC9A3R2
IGFBP5	0.000151625	0.732433	0.286	0.182	1	low	IGFBP5
CBX1	0.000158159	0.483161	0.446	0.369	1	low	CBX1
TUBA1A	0.000159828	0.265102	0.5	0.355	1	low	TUBA1A
RHOBTB3	0.000162126	0.276639	0.158	0.064	1	low	RHOBTB3
WSB1	0.000164598	0.32122	0.534	0.409	1	low	WSB1
TUBB2B	0.000164623	0.414999	0.158	0.064	1	low	TUBB2B
TRAPPC3	0.000192966	-0.260889	0.44	0.567	1	low	TRAPPC3
NAA10	0.000193373	-0.262338	0.454	0.576	1	low	NAA10
XRCC5	0.000194767	0.343439	0.591	0.517	1	low	XRCC5
TSPO	0.000197497	-0.254065	0.598	0.714	1	low	TSPO
EEF1B2	0.000199994	0.295494	0.888	0.862	1	low	EEF1B2
CXCL1	0.000200946	-0.306028	0.074	0.143	1	low	CXCL1
ING4	0.000221768	0.279304	0.357	0.241	1	low	ING4
C12orf75	0.000222826	-0.355421	0.283	0.389	1	low	C12orf75
FAM229B	0.000226299	0.283746	0.274	0.158	1	low	FAM229B
PKM	0.000233094	-0.28789	0.831	0.847	1	low	PKM
TMEM98	0.0002459	0.384499	0.39	0.3	1	low	TMEM98
LSM6	0.000256026	0.325716	0.454	0.369	1	low	LSM6
EIF2A	0.000271488	0.281209	0.348	0.246	1	low	EIF2A
PSIP1	0.000272547	0.288936	0.453	0.34	1	low	PSIP1
CKB	0.000274589	0.492585	0.6	0.517	1	low	CKB
CORO1A	0.000278682	-0.486099	0.052	0.108	1	low	CORO1A
SNRPG	0.000278779	-0.250187	0.845	0.892	1	low	SNRPG
ZC3H12A	0.000295918	-0.286508	0.261	0.374	1	low	ZC3H12A
DUT	0.000305263	-0.404898	0.613	0.66	1	low	DUT
ZFP36L2	0.0003139	-0.405037	0.639	0.749	1	low	ZFP36L2
NDUFA4L2	0.000319071	0.398564	0.145	0.054	1	low	NDUFA4L2
MEST	0.00032798	0.371504	0.436	0.335	1	low	MEST
CPE	0.000354721	0.293494	0.255	0.153	1	low	CPE
PPDPF	0.000359066	-0.370441	0.896	0.892	1	low	PPDPF
PLK2	0.000362914	-0.380933	0.29	0.399	1	low	PLK2
POLR1D	0.00036659	0.345701	0.694	0.631	1	low	POLR1D
HSP90AA1	0.000369779	0.379165	0.954	0.946	1	low	HSP90AA1
SHISA5	0.000377137	-0.250865	0.343	0.453	1	low	SHISA5
C15orf48	0.000401382	-0.488109	0.07	0.133	1	low	C15orf48
KRT17	0.000436603	-0.696218	0.372	0.453	1	low	KRT17
KRT14	0.00044581	-0.281774	0.098	0.172	1	low	KRT14
IMPDH2	0.000451878	0.273114	0.566	0.483	1	low	IMPDH2
MUC16	0.0004831	-0.283978	0.345	0.458	1	low	MUC16
ENAH	0.000542196	0.309645	0.347	0.246	1	low	ENAH
NOP53	0.000564129	0.284072	0.799	0.734	1	low	NOP53
RHOB	0.00056682	-0.353805	0.593	0.695	1	low	RHOB
ST13	0.000593286	0.257709	0.724	0.645	1	low	ST13
EPHB2	0.000600443	-0.305651	0.132	0.217	1	low	EPHB2
TANK	0.000601565	-0.379536	0.309	0.394	1	low	TANK
PKIG	0.000618611	0.269324	0.295	0.192	1	low	PKIG
SNHG8	0.000628665	0.414875	0.624	0.571	1	low	SNHG8
FXR1	0.000631895	0.361314	0.53	0.468	1	low	FXR1
LTA4H	0.000635818	0.297758	0.366	0.281	1	low	LTA4H
RASGEF1B	0.00064482	-0.287415	0.105	0.177	1	low	RASGEF1B
FTH1	0.000682766	-0.274469	0.995	0.995	1	low	FTH1
EIF2AK2	0.00071062	-0.335868	0.319	0.424	1	low	EIF2AK2
CCT4	0.000736753	0.304506	0.591	0.512	1	low	CCT4
METAP2	0.000748406	0.270566	0.602	0.552	1	low	METAP2
PRKDC	0.000763266	0.306537	0.361	0.261	1	low	PRKDC
SPAG16	0.00081378	0.311903	0.404	0.315	1	low	SPAG16
SF3B5	0.000825308	0.280292	0.651	0.581	1	low	SF3B5
PSAP	0.000934846	-0.374167	0.598	0.719	1	low	PSAP
IRS2	0.000997708	-0.275441	0.264	0.365	1	low	IRS2
KRT23	0.00100113	-0.356943	0.261	0.365	1	low	KRT23
NCL	0.00100872	0.281893	0.813	0.764	1	low	NCL
TMEM219	0.00101198	-0.302924	0.603	0.67	1	low	TMEM219
TFF3	0.00102472	0.593752	0.174	0.084	1	low	TFF3
ZNF331	0.00107294	-0.29965	0.113	0.187	1	low	ZNF331
TBCB	0.00115036	0.492662	0.664	0.631	1	low	TBCB
HP	0.00117269	-0.639418	0.088	0.153	1	low	HP
KIF5B	0.00119355	0.414274	0.622	0.601	1	low	KIF5B
H19	0.00121925	-0.606296	0.313	0.399	1	low	H19
MYADM	0.00129201	-0.340714	0.354	0.473	1	low	MYADM
FLNA	0.00136694	-0.28039	0.292	0.394	1	low	FLNA
AC084033.3	0.00140981	0.256643	0.246	0.153	1	low	AC084033.3
DYNC2H1	0.00141218	0.251439	0.162	0.079	1	low	DYNC2H1
MT-CO3	0.00146894	-0.261859	0.962	1	1	low	MT-CO3
ZC3H13	0.00155886	0.31264	0.404	0.315	1	low	ZC3H13
NUCKS1	0.00157465	0.350149	0.806	0.783	1	low	NUCKS1
MFAP2	0.00163867	0.304599	0.296	0.202	1	low	MFAP2
AC034236.1	0.00181671	0.270622	0.465	0.394	1	low	AC034236.1
SMARCB1	0.00183841	0.288453	0.398	0.32	1	low	SMARCB1
MYDGF	0.00187749	-0.27941	0.488	0.581	1	low	MYDGF
PSENEN	0.00199214	0.318889	0.651	0.567	1	low	PSENEN
CYP1B1	0.00204471	0.409798	0.143	0.069	1	low	CYP1B1
PAGE2	0.00214754	0.651048	0.173	0.094	1	low	PAGE2
MEIS1	0.00215497	0.313201	0.42	0.34	1	low	MEIS1
GAPDH	0.00219421	0.332127	0.992	0.98	1	low	GAPDH
YWHAH	0.00221527	-0.301637	0.431	0.507	1	low	YWHAH
NR2F2	0.00224992	0.744741	0.388	0.335	1	low	NR2F2
ERP29	0.00234417	-0.265665	0.687	0.793	1	low	ERP29
NCOA7	0.00236026	-0.266453	0.259	0.36	1	low	NCOA7
ZFP14	0.00239431	0.250116	0.191	0.113	1	low	ZFP14
FN1	0.0024097	-0.275612	0.065	0.118	1	low	FN1
ESD	0.0024218	0.295128	0.561	0.493	1	low	ESD
UBE2E3	0.00242331	0.300802	0.603	0.552	1	low	UBE2E3
CCT2	0.0024406	0.299418	0.52	0.463	1	low	CCT2
WDR86-AS1	0.00245684	0.315783	0.139	0.064	1	low	WDR86-AS1
LAPTM4B	0.00249376	-0.27885	0.597	0.685	1	low	LAPTM4B
ETFB	0.00277218	-0.264533	0.44	0.517	1	low	ETFB
CD44	0.00277648	-0.350883	0.059	0.108	1	low	CD44
CRABP2	0.00281094	-0.666567	0.657	0.69	1	low	CRABP2
IGF2BP2	0.00290408	0.36949	0.506	0.438	1	low	IGF2BP2
PHACTR2	0.0029848	0.308472	0.204	0.128	1	low	PHACTR2
MLF1	0.00307216	0.326455	0.414	0.325	1	low	MLF1
KCNQ1OT1	0.00329929	0.383267	0.593	0.522	1	low	KCNQ1OT1
PTTG1IP	0.00357108	-0.294556	0.543	0.616	1	low	PTTG1IP
C12orf57	0.00381432	0.61366	0.784	0.788	1	low	C12orf57
MT1M	0.00410382	-0.286328	0.062	0.108	1	low	MT1M
CDK4	0.00426275	0.279379	0.477	0.414	1	low	CDK4
TMC5	0.00431403	-0.264587	0.113	0.177	1	low	TMC5
SNHG1	0.00442361	0.32514	0.358	0.286	1	low	SNHG1
PNISR	0.00460117	0.264636	0.712	0.704	1	low	PNISR
CXADR	0.00471419	0.296276	0.528	0.458	1	low	CXADR
LUC7L3	0.00472607	0.339806	0.735	0.709	1	low	LUC7L3
FKBP4	0.00477539	0.360279	0.557	0.517	1	low	FKBP4
P4HA1	0.00496235	0.324374	0.338	0.271	1	low	P4HA1
HILPDA	0.00501012	0.437141	0.255	0.187	1	low	HILPDA
LSM14A	0.00510715	0.424857	0.53	0.498	1	low	LSM14A
FAM215B	0.0059012	0.279305	0.21	0.143	1	low	FAM215B
AKR1B1	0.00600166	0.262464	0.252	0.172	1	low	AKR1B1
EEF2	0.00633682	0.361115	0.849	0.828	1	low	EEF2
CITED2	0.0067886	-0.385005	0.288	0.369	1	low	CITED2
MECOM	0.00682874	0.379067	0.351	0.276	1	low	MECOM
ODC1	0.00714351	0.378046	0.542	0.483	1	low	ODC1
TSC22D1	0.00728075	-0.438273	0.705	0.749	1	low	TSC22D1
CD99	0.0083726	-0.308669	0.482	0.571	1	low	CD99
GABPB1-AS1	0.00926779	0.264093	0.486	0.399	1	low	GABPB1-AS1
AL355338.1	0.00949965	0.27027	0.203	0.143	1	low	AL355338.1
KRAS	0.0097919	0.398094	0.47	0.433	1	low	KRAS
